# Supplementary material for: 3-Ethyl­sulfinyl-2-(3-fluoro­phen­yl)-5-phenyl-1-benzo­furan
Source: Acta Crystallogr Sect E Struct Rep Online. 2013 Jun 12;69(Pt 7):o1093. doi: 10.1107/S1600536813015924 (PMC3770370; doi:10.1107/S1600536813015924)
Supplement: Supplementary file 1 [file e-69-o1093-sup1.cif]

##############################################################################
#                                                                            #
# This CIF contains the data in a paper accepted for publication in          #
# Acta Crystallographica Section E. It conforms to the requirements of       #
# Notes for Authors for Acta Crystallographica Section E, and has been       #
# peer reviewed under the auspices of the IUCr Commission on Journals.       #
#                                                                            #
# Full details of the Crystallographic Information File format               #
# are given in the paper "The Crystallographic Information File (CIF):       #
# a New Standard Archive File for Crystallography" by S. R. Hall, F. H.      #
# Allen and I. D. Brown [Acta Cryst. (1991), A47, 655-685].                  #
#                                                                            #
# The current version of the core CIF dictionary is obtainable from          #
# ftp://ftp.iucr.org/pub/cif_core.dic.                                       #
#                                                                            #
# Software is freely available for graphical display of the structure(s)     #
# in this CIF. For information consult the CIF software page                 #
# http://www.iucr.org/resources/cif/software.                                #
#                                                                            #
# This file may be used for bona fide research purposes within the           #
# scientific community so long as proper attribution is given to the journal # 
# article from which it was obtained.                                        #
#                                                                            #
##############################################################################
data_global
_audit_creation_method     'form.cif (version 2.0)'
_journal_data_validation_number     ?
_journal_date_recd_electronic     2013-06-03
_journal_date_accepted     2013-06-07
_journal_name_full     'Acta Crystallographica, Section E'
_journal_year     2013
_journal_volume     69
_journal_issue      7
_journal_page_first     o1093
_journal_page_last     o1093
_journal_paper_category     QO
_journal_paper_doi     10.1107/S1600536813015924
_journal_coeditor_code     GO2092
_publ_contact_author_name     'Prof. Uk Lee'
_publ_contact_author_address
;
 Department of Chemistry, Pukyong National University, 599-1 Daeyeon 3-dong
 Nam-gu, Busan 608-737, Republic of Korea
;
_publ_contact_author_email     'uklee@pknu.ac.kr'
_publ_contact_author_fax     '+82-51-629-5583'
_publ_contact_author_phone     '+82-51-629-5596'
_publ_section_title
;
3-Ethylsulfinyl-2-(3-fluorophenyl)-5-phenyl-1-benzofuran
;
loop_
    _publ_author_name
    _publ_author_address
    'Choi, Hong Dae'
;
 Department of Chemistry, Dongeui University, San 24 Kaya-dong
 Busanjin-gu, Busan 614-714, Republic of Korea
;
    'Seo, Pil Ja'
;
 Department of Chemistry, Dongeui University, San 24 Kaya-dong
 Busanjin-gu, Busan 614-714, Republic of Korea
;
    'Lee, Uk'
;
 Department of Chemistry, Pukyong National University,
 599-1 Daeyeon 3-dong
 Nam-gu, Busan 608-737, Republic of Korea
;
_publ_section_synopsis     .
data_I
_chemical_name_systematic
;
3-Ethylsulfinyl-2-(3-fluorophenyl)-5-phenyl-1-benzofuran
;
_chemical_name_common     ?
_chemical_formula_moiety     'C22 H17 F O2 S'
_chemical_formula_sum     'C22 H17 F O2 S'
_chemical_formula_iupac     'C22 H17 F O2 S'
_chemical_formula_weight     364.42
_chemical_melting_point     445
_symmetry_cell_setting     monoclinic
_symmetry_space_group_name_H-M     'P 21/n'
_symmetry_space_group_name_Hall     '-P 2yn'
loop_
    _symmetry_equiv_pos_as_xyz
    'x, y, z'
    '-x+1/2, y+1/2, -z+1/2'
    '-x, -y, -z'
    'x-1/2, -y-1/2, z-1/2'
_cell_length_a     12.6447(3)
_cell_length_b     7.1680(2)
_cell_length_c     19.2382(5)
_cell_angle_alpha     90.00
_cell_angle_beta     100.592(2)
_cell_angle_gamma     90.00
_cell_volume     1713.99(8)
_cell_formula_units_Z     4
_cell_measurement_reflns_used     4233
_cell_measurement_theta_min     2.15
_cell_measurement_theta_max     27.96
_cell_measurement_temperature     173(2)
_exptl_crystal_description     'block'
_exptl_crystal_colour     'colourless'
_exptl_crystal_size_max     0.384
_exptl_crystal_size_mid     0.252
_exptl_crystal_size_min     0.175
_exptl_crystal_density_diffrn     1.412
_exptl_crystal_density_meas     ?
_exptl_crystal_density_method     'not measured'
_exptl_crystal_F_000     760
_exptl_absorpt_coefficient_mu     0.213
_exptl_absorpt_correction_type     multi-scan
_exptl_absorpt_process_details     '(<i>SADABS</i>; Bruker, 2009)'
_exptl_absorpt_correction_T_min     0.6840
_exptl_absorpt_correction_T_max     0.7457
_exptl_special_details     ?
_diffrn_ambient_temperature     173(2)
_diffrn_radiation_type     MoK\a
_diffrn_radiation_wavelength     0.71073
_diffrn_radiation_source     'rotating anode'
_diffrn_radiation_monochromator     'graphite multilayer'
_diffrn_measurement_device_type     'Bruker SMART APEXII CCD'
_diffrn_measurement_method     '\f and \w scans'
_diffrn_detector_area_resol_mean     10.0
_diffrn_reflns_number     16390
_diffrn_reflns_av_R_equivalents     0.0367
_diffrn_reflns_av_sigmaI/netI     0.0333
_diffrn_reflns_theta_min     1.79
_diffrn_reflns_theta_max     28.33
_diffrn_reflns_theta_full     28.33
_diffrn_measured_fraction_theta_max     0.997
_diffrn_measured_fraction_theta_full     0.997
_diffrn_reflns_limit_h_min     -16
_diffrn_reflns_limit_h_max     16
_diffrn_reflns_limit_k_min     -9
_diffrn_reflns_limit_k_max     9
_diffrn_reflns_limit_l_min     -25
_diffrn_reflns_limit_l_max     25
_diffrn_standards_number     0
_diffrn_standards_interval_count     ?
_diffrn_standards_interval_time     ?
_diffrn_standards_decay_%     ?
_refine_special_details
;
 Refinement of F^2^ against ALL reflections.  The weighted R-factor wR and
 goodness of fit S are based on F^2^, conventional R-factors R are based
 on F, with F set to zero for negative F^2^. The threshold expression of
 F^2^ > 2sigma(F^2^) is used only for calculating R-factors(gt) etc. and is
 not relevant to the choice of reflections for refinement.  R-factors based
 on F^2^ are statistically about twice as large as those based on F, and R-
 factors based on ALL data will be even larger.
;
_reflns_number_total     4269
_reflns_number_gt     3406
_reflns_threshold_expression     I>2\s(I)
_refine_ls_structure_factor_coef     Fsqd
_refine_ls_matrix_type     full
_refine_ls_R_factor_all     0.0594
_refine_ls_R_factor_gt     0.0464
_refine_ls_wR_factor_gt     0.1194
_refine_ls_wR_factor_ref     0.1281
_refine_ls_goodness_of_fit_ref     1.039
_refine_ls_restrained_S_all     1.039
_refine_ls_number_reflns     4269
_refine_ls_number_parameters     236
_refine_ls_number_restraints     0
_refine_ls_hydrogen_treatment     constr
_refine_ls_weighting_scheme     calc
_refine_ls_weighting_details
         'calc w=1/[\s^2^(Fo^2^)+(0.0567P)^2^+1.1638P] where P=(Fo^2^+2Fc^2^)/3'
_atom_sites_solution_hydrogens     difmap
_atom_sites_solution_primary     direct
_atom_sites_solution_secondary     difmap
_refine_ls_shift/su_max     0.000
_refine_ls_shift/su_mean     0.000
_refine_diff_density_max     0.845
_refine_diff_density_min     -0.407
_refine_ls_extinction_method     none
_refine_ls_extinction_coef     ?
loop_
    _atom_type_symbol
    _atom_type_description
    _atom_type_scat_dispersion_real
    _atom_type_scat_dispersion_imag
    _atom_type_scat_source
    'C' 'C' 0.0033 0.0016
                         'International Tables Vol C Tables 4.2.6.8 and 6.1.1.4'
    'H' 'H' 0.0000 0.0000
                         'International Tables Vol C Tables 4.2.6.8 and 6.1.1.4'
    'O' 'O' 0.0106 0.0060
                         'International Tables Vol C Tables 4.2.6.8 and 6.1.1.4'
    'F' 'F' 0.0171 0.0103
                         'International Tables Vol C Tables 4.2.6.8 and 6.1.1.4'
    'S' 'S' 0.1246 0.1234
                         'International Tables Vol C Tables 4.2.6.8 and 6.1.1.4'
_computing_data_collection     '<i>APEX2</i> (Bruker, 2009)'
_computing_cell_refinement     '<i>SAINT</i> (Bruker, 2009)'
_computing_data_reduction     '<i>SAINT</i> (Bruker, 2009)'
_computing_structure_solution     '<i>SHELXS97</i> (Sheldrick, 2008)'
_computing_structure_refinement     '<i>SHELXL97</i> (Sheldrick, 2008)'
_computing_molecular_graphics
        '<i>ORTEP-3</i> (Farrugia, 2012) and <i>DIAMOND</i> (Brandenburg, 1998)'
_computing_publication_material     '<i>SHELXL97</i> (Sheldrick, 2008)'
loop_
    _atom_site_type_symbol
    _atom_site_label
    _atom_site_fract_x
    _atom_site_fract_y
    _atom_site_fract_z
    _atom_site_U_iso_or_equiv
    _atom_site_adp_type
    _atom_site_calc_flag
    _atom_site_refinement_flags
    _atom_site_occupancy
    _atom_site_symmetry_multiplicity
    _atom_site_disorder_assembly
    _atom_site_disorder_group
    S S1 0.28388(4) 0.20679(7) 0.65076(2) 0.02778(14) Uani d . 1 2 . .
    F F1 -0.08545(10) 0.2673(2) 0.49260(7) 0.0538(4) Uani d . 1 2 . .
    O O1 0.37450(10) 0.22928(19) 0.46484(6) 0.0258(3) Uani d . 1 2 . .
    O O2 0.34178(13) 0.0589(2) 0.69642(8) 0.0450(4) Uani d . 1 2 . .
    C C1 0.34858(14) 0.2327(2) 0.57766(9) 0.0218(3) Uani d . 1 2 . .
    C C2 0.46328(14) 0.2461(2) 0.57892(9) 0.0216(3) Uani d . 1 2 . .
    C C3 0.55575(14) 0.2587(2) 0.63076(9) 0.0224(3) Uani d . 1 2 . .
    H H3 0.5509 0.2585 0.6795 0.027 Uiso calc R 1 2 . .
    C C4 0.65569(14) 0.2718(2) 0.61010(9) 0.0221(3) Uani d . 1 2 . .
    C C5 0.66128(15) 0.2675(3) 0.53742(9) 0.0267(4) Uani d . 1 2 . .
    H H5 0.7297 0.2752 0.5239 0.032 Uiso calc R 1 2 . .
    C C6 0.57064(15) 0.2525(3) 0.48550(9) 0.0277(4) Uani d . 1 2 . .
    H H6 0.5751 0.2484 0.4368 0.033 Uiso calc R 1 2 . .
    C C7 0.47340(14) 0.2437(2) 0.50788(9) 0.0231(4) Uani d . 1 2 . .
    C C8 0.29968(14) 0.2219(2) 0.50834(9) 0.0234(4) Uani d . 1 2 . .
    C C9 0.75598(14) 0.2881(2) 0.66393(9) 0.0221(3) Uani d . 1 2 . .
    C C10 0.84465(15) 0.3880(3) 0.64995(9) 0.0265(4) Uani d . 1 2 . .
    H H10 0.8411 0.4457 0.6051 0.032 Uiso calc R 1 2 . .
    C C11 0.93742(15) 0.4040(3) 0.70038(10) 0.0301(4) Uani d . 1 2 . .
    H H11 0.9968 0.4728 0.6899 0.036 Uiso calc R 1 2 . .
    C C12 0.94449(16) 0.3206(3) 0.76596(10) 0.0304(4) Uani d . 1 2 . .
    H H12 1.0082 0.3325 0.8006 0.037 Uiso calc R 1 2 . .
    C C13 0.85745(16) 0.2192(3) 0.78057(10) 0.0278(4) Uani d . 1 2 . .
    H H13 0.8617 0.1605 0.8253 0.033 Uiso calc R 1 2 . .
    C C14 0.76453(15) 0.2037(3) 0.73008(9) 0.0249(4) Uani d . 1 2 . .
    H H14 0.7055 0.1342 0.7407 0.030 Uiso calc R 1 2 . .
    C C15 0.18887(15) 0.1985(2) 0.47093(9) 0.0243(4) Uani d . 1 2 . .
    C C16 0.10093(16) 0.2510(3) 0.50082(10) 0.0309(4) Uani d . 1 2 . .
    H H16 0.1107 0.3089 0.5460 0.037 Uiso calc R 1 2 . .
    C C17 -0.00028(16) 0.2166(3) 0.46299(11) 0.0339(4) Uani d . 1 2 . .
    C C18 -0.01985(16) 0.1354(3) 0.39756(11) 0.0353(4) Uani d . 1 2 . .
    H H18 -0.0913 0.1122 0.3736 0.042 Uiso calc R 1 2 . .
    C C19 0.06749(16) 0.0883(3) 0.36737(10) 0.0341(4) Uani d . 1 2 . .
    H H19 0.0563 0.0333 0.3217 0.041 Uiso calc R 1 2 . .
    C C20 0.17108(15) 0.1205(3) 0.40320(9) 0.0284(4) Uani d . 1 2 . .
    H H20 0.2306 0.0895 0.3816 0.034 Uiso calc R 1 2 . .
    C C21 0.32241(17) 0.4276(3) 0.69310(10) 0.0336(4) Uani d . 1 2 . .
    H H21A 0.3068 0.4261 0.7417 0.040 Uiso calc R 1 2 . .
    H H21B 0.4008 0.4462 0.6965 0.040 Uiso calc R 1 2 . .
    C C22 0.26270(18) 0.5865(3) 0.65229(12) 0.0397(5) Uani d . 1 2 . .
    H H22A 0.2734 0.5820 0.6031 0.060 Uiso calc R 1 2 . .
    H H22B 0.2900 0.7052 0.6737 0.060 Uiso calc R 1 2 . .
    H H22C 0.1858 0.5758 0.6535 0.060 Uiso calc R 1 2 . .
loop_
    _atom_site_aniso_label
    _atom_site_aniso_U_11
    _atom_site_aniso_U_22
    _atom_site_aniso_U_33
    _atom_site_aniso_U_12
    _atom_site_aniso_U_13
    _atom_site_aniso_U_23
    S1 0.0303(3) 0.0299(2) 0.0262(2) 0.00221(19) 0.01334(18) 0.00413(18)
    F1 0.0266(7) 0.0891(12) 0.0475(8) 0.0094(7) 0.0112(6) -0.0037(7)
    O1 0.0228(6) 0.0364(7) 0.0189(6) -0.0008(5) 0.0053(5) -0.0013(5)
    O2 0.0521(10) 0.0453(9) 0.0417(8) 0.0148(8) 0.0195(7) 0.0176(7)
    C1 0.0214(8) 0.0244(8) 0.0203(7) 0.0006(7) 0.0061(6) 0.0004(6)
    C2 0.0231(9) 0.0229(8) 0.0202(7) 0.0005(7) 0.0079(6) -0.0005(6)
    C3 0.0255(9) 0.0243(8) 0.0183(7) 0.0006(7) 0.0065(6) -0.0003(6)
    C4 0.0233(9) 0.0220(8) 0.0216(8) 0.0017(7) 0.0052(7) 0.0002(6)
    C5 0.0235(9) 0.0345(10) 0.0242(8) 0.0002(7) 0.0101(7) 0.0018(7)
    C6 0.0273(9) 0.0387(10) 0.0187(8) -0.0007(8) 0.0088(7) -0.0005(7)
    C7 0.0231(9) 0.0273(9) 0.0188(8) -0.0001(7) 0.0039(6) -0.0008(6)
    C8 0.0243(9) 0.0238(8) 0.0235(8) 0.0016(7) 0.0082(7) -0.0002(6)
    C9 0.0235(8) 0.0217(8) 0.0220(8) 0.0012(7) 0.0067(6) -0.0022(6)
    C10 0.0283(9) 0.0270(9) 0.0256(8) -0.0001(7) 0.0091(7) 0.0016(7)
    C11 0.0250(9) 0.0299(9) 0.0365(10) -0.0043(8) 0.0085(8) -0.0018(8)
    C12 0.0260(9) 0.0324(10) 0.0310(9) 0.0007(8) 0.0002(7) -0.0042(8)
    C13 0.0302(10) 0.0284(9) 0.0243(8) 0.0018(8) 0.0034(7) 0.0009(7)
    C14 0.0255(9) 0.0255(9) 0.0243(8) -0.0015(7) 0.0058(7) -0.0002(7)
    C15 0.0253(9) 0.0227(8) 0.0245(8) 0.0010(7) 0.0038(7) 0.0018(7)
    C16 0.0269(10) 0.0389(11) 0.0268(9) 0.0027(8) 0.0043(7) -0.0007(8)
    C17 0.0244(9) 0.0425(11) 0.0356(10) 0.0052(8) 0.0076(8) 0.0047(9)
    C18 0.0269(10) 0.0356(11) 0.0393(10) -0.0013(8) -0.0044(8) 0.0015(9)
    C19 0.0343(11) 0.0340(10) 0.0305(9) 0.0032(8) -0.0033(8) -0.0045(8)
    C20 0.0291(10) 0.0288(9) 0.0266(8) 0.0036(8) 0.0033(7) -0.0026(7)
    C21 0.0339(11) 0.0419(11) 0.0260(9) 0.0044(9) 0.0083(8) -0.0070(8)
    C22 0.0455(13) 0.0325(11) 0.0445(12) 0.0029(9) 0.0172(10) -0.0007(9)
_geom_special_details
;
 All esds (except the esd in the dihedral angle between two l.s. planes)
 are estimated using the full covariance matrix.  The cell esds are taken
 into account individually in the estimation of esds in distances, angles
 and torsion angles; correlations between esds in cell parameters are only
 used when they are defined by crystal symmetry.  An approximate (isotropic)
 treatment of cell esds is used for estimating esds involving l.s. planes.
;
loop_
    _geom_bond_atom_site_label_1
    _geom_bond_atom_site_label_2
    _geom_bond_site_symmetry_2
    _geom_bond_distance
    _geom_bond_publ_flag
    S1 O2 . 1.4817(15) ?
    S1 C1 . 1.7620(17) ?
    S1 C21 . 1.805(2) ?
    F1 C17 . 1.357(2) ?
    O1 C7 . 1.371(2) ?
    O1 C8 . 1.375(2) ?
    C1 C8 . 1.365(2) ?
    C1 C2 . 1.449(2) ?
    C2 C3 . 1.393(2) ?
    C2 C7 . 1.396(2) ?
    C3 C4 . 1.396(2) ?
    C3 H3 . 0.9500 ?
    C4 C5 . 1.413(2) ?
    C4 C9 . 1.487(2) ?
    C5 C6 . 1.379(3) ?
    C5 H5 . 0.9500 ?
    C6 C7 . 1.377(2) ?
    C6 H6 . 0.9500 ?
    C8 C15 . 1.462(2) ?
    C9 C14 . 1.395(2) ?
    C9 C10 . 1.397(2) ?
    C10 C11 . 1.383(3) ?
    C10 H10 . 0.9500 ?
    C11 C12 . 1.384(3) ?
    C11 H11 . 0.9500 ?
    C12 C13 . 1.390(3) ?
    C12 H12 . 0.9500 ?
    C13 C14 . 1.385(3) ?
    C13 H13 . 0.9500 ?
    C14 H14 . 0.9500 ?
    C15 C16 . 1.394(3) ?
    C15 C20 . 1.397(2) ?
    C16 C17 . 1.373(3) ?
    C16 H16 . 0.9500 ?
    C17 C18 . 1.368(3) ?
    C18 C19 . 1.381(3) ?
    C18 H18 . 0.9500 ?
    C19 C20 . 1.383(3) ?
    C19 H19 . 0.9500 ?
    C20 H20 . 0.9500 ?
    C21 C22 . 1.506(3) ?
    C21 H21A . 0.9900 ?
    C21 H21B . 0.9900 ?
    C22 H22A . 0.9800 ?
    C22 H22B . 0.9800 ?
    C22 H22C . 0.9800 ?
loop_
    _geom_angle_atom_site_label_1
    _geom_angle_atom_site_label_2
    _geom_angle_atom_site_label_3
    _geom_angle_site_symmetry_1
    _geom_angle_site_symmetry_3
    _geom_angle
    _geom_angle_publ_flag
    O2 S1 C1 . . 107.30(8) ?
    O2 S1 C21 . . 107.26(10) ?
    C1 S1 C21 . . 98.12(9) ?
    C7 O1 C8 . . 106.78(13) ?
    C8 C1 C2 . . 107.00(15) ?
    C8 C1 S1 . . 125.46(14) ?
    C2 C1 S1 . . 127.14(13) ?
    C3 C2 C7 . . 119.06(16) ?
    C3 C2 C1 . . 136.21(15) ?
    C7 C2 C1 . . 104.74(15) ?
    C2 C3 C4 . . 119.01(15) ?
    C2 C3 H3 . . 120.5 ?
    C4 C3 H3 . . 120.5 ?
    C3 C4 C5 . . 119.53(16) ?
    C3 C4 C9 . . 120.51(15) ?
    C5 C4 C9 . . 119.96(16) ?
    C6 C5 C4 . . 122.15(17) ?
    C6 C5 H5 . . 118.9 ?
    C4 C5 H5 . . 118.9 ?
    C7 C6 C5 . . 116.63(16) ?
    C7 C6 H6 . . 121.7 ?
    C5 C6 H6 . . 121.7 ?
    O1 C7 C6 . . 125.62(15) ?
    O1 C7 C2 . . 110.77(15) ?
    C6 C7 C2 . . 123.60(16) ?
    C1 C8 O1 . . 110.71(15) ?
    C1 C8 C15 . . 135.10(16) ?
    O1 C8 C15 . . 114.15(14) ?
    C14 C9 C10 . . 117.87(16) ?
    C14 C9 C4 . . 120.94(16) ?
    C10 C9 C4 . . 121.19(15) ?
    C11 C10 C9 . . 120.98(16) ?
    C11 C10 H10 . . 119.5 ?
    C9 C10 H10 . . 119.5 ?
    C10 C11 C12 . . 120.53(17) ?
    C10 C11 H11 . . 119.7 ?
    C12 C11 H11 . . 119.7 ?
    C11 C12 C13 . . 119.29(18) ?
    C11 C12 H12 . . 120.4 ?
    C13 C12 H12 . . 120.4 ?
    C14 C13 C12 . . 120.11(17) ?
    C14 C13 H13 . . 119.9 ?
    C12 C13 H13 . . 119.9 ?
    C13 C14 C9 . . 121.22(17) ?
    C13 C14 H14 . . 119.4 ?
    C9 C14 H14 . . 119.4 ?
    C16 C15 C20 . . 119.25(17) ?
    C16 C15 C8 . . 122.05(16) ?
    C20 C15 C8 . . 118.70(16) ?
    C17 C16 C15 . . 117.98(18) ?
    C17 C16 H16 . . 121.0 ?
    C15 C16 H16 . . 121.0 ?
    F1 C17 C18 . . 118.49(18) ?
    F1 C17 C16 . . 117.62(19) ?
    C18 C17 C16 . . 123.88(19) ?
    C17 C18 C19 . . 117.90(18) ?
    C17 C18 H18 . . 121.1 ?
    C19 C18 H18 . . 121.1 ?
    C18 C19 C20 . . 120.46(18) ?
    C18 C19 H19 . . 119.8 ?
    C20 C19 H19 . . 119.8 ?
    C19 C20 C15 . . 120.47(18) ?
    C19 C20 H20 . . 119.8 ?
    C15 C20 H20 . . 119.8 ?
    C22 C21 S1 . . 111.11(14) ?
    C22 C21 H21A . . 109.4 ?
    S1 C21 H21A . . 109.4 ?
    C22 C21 H21B . . 109.4 ?
    S1 C21 H21B . . 109.4 ?
    H21A C21 H21B . . 108.0 ?
    C21 C22 H22A . . 109.5 ?
    C21 C22 H22B . . 109.5 ?
    H22A C22 H22B . . 109.5 ?
    C21 C22 H22C . . 109.5 ?
    H22A C22 H22C . . 109.5 ?
    H22B C22 H22C . . 109.5 ?
loop_
    _geom_torsion_atom_site_label_1
    _geom_torsion_atom_site_label_2
    _geom_torsion_atom_site_label_3
    _geom_torsion_atom_site_label_4
    _geom_torsion_site_symmetry_1
    _geom_torsion_site_symmetry_2
    _geom_torsion_site_symmetry_3
    _geom_torsion_site_symmetry_4
    _geom_torsion
    _geom_torsion_publ_flag
    O2 S1 C1 C8 . . . . 125.48(17) ?
    C21 S1 C1 C8 . . . . -123.52(17) ?
    O2 S1 C1 C2 . . . . -46.25(18) ?
    C21 S1 C1 C2 . . . . 64.74(17) ?
    C8 C1 C2 C3 . . . . -179.2(2) ?
    S1 C1 C2 C3 . . . . -6.2(3) ?
    C8 C1 C2 C7 . . . . 0.57(19) ?
    S1 C1 C2 C7 . . . . 173.54(14) ?
    C7 C2 C3 C4 . . . . 1.0(2) ?
    C1 C2 C3 C4 . . . . -179.22(19) ?
    C2 C3 C4 C5 . . . . -1.5(3) ?
    C2 C3 C4 C9 . . . . 179.17(15) ?
    C3 C4 C5 C6 . . . . 0.6(3) ?
    C9 C4 C5 C6 . . . . 179.99(17) ?
    C4 C5 C6 C7 . . . . 0.6(3) ?
    C8 O1 C7 C6 . . . . 179.11(18) ?
    C8 O1 C7 C2 . . . . -0.12(19) ?
    C5 C6 C7 O1 . . . . 179.75(17) ?
    C5 C6 C7 C2 . . . . -1.1(3) ?
    C3 C2 C7 O1 . . . . 179.53(15) ?
    C1 C2 C7 O1 . . . . -0.28(19) ?
    C3 C2 C7 C6 . . . . 0.3(3) ?
    C1 C2 C7 C6 . . . . -179.53(18) ?
    C2 C1 C8 O1 . . . . -0.7(2) ?
    S1 C1 C8 O1 . . . . -173.79(12) ?
    C2 C1 C8 C15 . . . . 176.92(19) ?
    S1 C1 C8 C15 . . . . 3.8(3) ?
    C7 O1 C8 C1 . . . . 0.5(2) ?
    C7 O1 C8 C15 . . . . -177.63(14) ?
    C3 C4 C9 C14 . . . . 31.9(2) ?
    C5 C4 C9 C14 . . . . -147.46(18) ?
    C3 C4 C9 C10 . . . . -148.25(17) ?
    C5 C4 C9 C10 . . . . 32.4(2) ?
    C14 C9 C10 C11 . . . . -0.6(3) ?
    C4 C9 C10 C11 . . . . 179.48(16) ?
    C9 C10 C11 C12 . . . . 0.2(3) ?
    C10 C11 C12 C13 . . . . 0.4(3) ?
    C11 C12 C13 C14 . . . . -0.6(3) ?
    C12 C13 C14 C9 . . . . 0.1(3) ?
    C10 C9 C14 C13 . . . . 0.5(3) ?
    C4 C9 C14 C13 . . . . -179.62(16) ?
    C1 C8 C15 C16 . . . . 25.1(3) ?
    O1 C8 C15 C16 . . . . -157.38(17) ?
    C1 C8 C15 C20 . . . . -154.7(2) ?
    O1 C8 C15 C20 . . . . 22.8(2) ?
    C20 C15 C16 C17 . . . . 2.5(3) ?
    C8 C15 C16 C17 . . . . -177.30(18) ?
    C15 C16 C17 F1 . . . . 179.68(18) ?
    C15 C16 C17 C18 . . . . -0.6(3) ?
    F1 C17 C18 C19 . . . . 178.58(19) ?
    C16 C17 C18 C19 . . . . -1.1(3) ?
    C17 C18 C19 C20 . . . . 0.9(3) ?
    C18 C19 C20 C15 . . . . 1.0(3) ?
    C16 C15 C20 C19 . . . . -2.8(3) ?
    C8 C15 C20 C19 . . . . 177.05(17) ?
    O2 S1 C21 C22 . . . . -176.95(14) ?
    C1 S1 C21 C22 . . . . 72.02(15) ?
loop_
    _geom_hbond_atom_site_label_D
    _geom_hbond_atom_site_label_H
    _geom_hbond_atom_site_label_A
    _geom_hbond_site_symmetry_A
    _geom_hbond_distance_DH
    _geom_hbond_distance_HA
    _geom_hbond_distance_DA
    _geom_hbond_angle_DHA
    C12 H12 O2 2_656 0.95 2.49 3.166(3) 128
    C21 H21A O2 2_556 0.99 2.58 3.367(3) 136
    C14 H14 Cg1 2_646 0.95 2.66 3.466(3) 143
_iucr_refine_instructions_details
;
TITL 1189 IN P2(1)/N
CELL  0.71073 12.64470  7.16800 19.23820 90.00000 100.59200 90.00000
ZERR 4  0.00030  0.00020  0.00050  0.00000  0.00200  0.00000
LATT 1
SYMM -X+ 0.50000, Y+ 0.50000, -Z+ 0.50000
SFAC C H O F S
UNIT 88 68 8 4 4
TEMP -100
PLAN 30
FMAP 2
L.S. 15
ACTA
MPLA 6 C15 C16 C17 C18 C19 C20
MPLA 9 C1 C2 C3 C4 C5 C6 C7 O1 C8
MPLA 6 C9 C10 C11 C12 C13 C14
EQIV $1 1.5-X, 0.5+Y, 1.5-Z
EQIV $2 0.5-x, 0.5+y, 1.5-z
HTAB C12 O2_$1
HTAB C21 O2_$2
CONF
BOND $H
BOND
WGHT    0.056700    1.163800
FVAR       0.12812
S1    5    0.283875    0.206794    0.650755    11.00000    0.03029    0.02995 =
         0.02620    0.00413    0.01334    0.00221
F1    4   -0.085449    0.267327    0.492601    11.00000    0.02659    0.08908 =
         0.04746   -0.00371    0.01124    0.00939
O1    3    0.374500    0.229278    0.464838    11.00000    0.02280    0.03636 =
         0.01893   -0.00128    0.00533   -0.00076
O2    3    0.341777    0.058878    0.696417    11.00000    0.05208    0.04531 =
         0.04168    0.01764    0.01949    0.01477
C1    1    0.348582    0.232749    0.577660    11.00000    0.02143    0.02436 =
         0.02032    0.00037    0.00608    0.00065
C2    1    0.463278    0.246051    0.578920    11.00000    0.02310    0.02289 =
         0.02017   -0.00053    0.00788    0.00049
C3    1    0.555748    0.258728    0.630764    11.00000    0.02552    0.02430 =
         0.01833   -0.00033    0.00652    0.00060
AFIX  43
H3    2    0.550852    0.258474    0.679452    11.00000   -1.20000
AFIX   0
C4    1    0.655688    0.271807    0.610098    11.00000    0.02327    0.02198 =
         0.02157    0.00019    0.00524    0.00174
C5    1    0.661281    0.267492    0.537420    11.00000    0.02349    0.03450 =
         0.02415    0.00179    0.01008    0.00021
AFIX  43
H5    2    0.729716    0.275178    0.523885    11.00000   -1.20000
AFIX   0
C6    1    0.570635    0.252487    0.485505    11.00000    0.02731    0.03869 =
         0.01874   -0.00047    0.00877   -0.00072
AFIX  43
H6    2    0.575064    0.248422    0.436765    11.00000   -1.20000
AFIX   0
C7    1    0.473398    0.243695    0.507883    11.00000    0.02309    0.02730 =
         0.01881   -0.00080    0.00390   -0.00011
C8    1    0.299681    0.221852    0.508340    11.00000    0.02430    0.02380 =
         0.02350   -0.00021    0.00820    0.00156
C9    1    0.755980    0.288121    0.663933    11.00000    0.02351    0.02168 =
         0.02199   -0.00221    0.00675    0.00117
C10   1    0.844646    0.387979    0.649951    11.00000    0.02831    0.02701 =
         0.02565    0.00160    0.00906   -0.00006
AFIX  43
H10   2    0.841137    0.445719    0.605137    11.00000   -1.20000
AFIX   0
C11   1    0.937422    0.403998    0.700378    11.00000    0.02504    0.02989 =
         0.03651   -0.00180    0.00852   -0.00430
AFIX  43
H11   2    0.996781    0.472794    0.689924    11.00000   -1.20000
AFIX   0
C12   1    0.944493    0.320611    0.765956    11.00000    0.02596    0.03237 =
         0.03102   -0.00420    0.00016    0.00066
AFIX  43
H12   2    1.008152    0.332535    0.800613    11.00000   -1.20000
AFIX   0
C13   1    0.857453    0.219228    0.780567    11.00000    0.03022    0.02842 =
         0.02425    0.00090    0.00340    0.00183
AFIX  43
H13   2    0.861734    0.160525    0.825270    11.00000   -1.20000
AFIX   0
C14   1    0.764530    0.203654    0.730079    11.00000    0.02552    0.02552 =
         0.02426   -0.00015    0.00580   -0.00151
AFIX  43
H14   2    0.705501    0.134177    0.740666    11.00000   -1.20000
AFIX   0
C15   1    0.188874    0.198488    0.470927    11.00000    0.02526    0.02270 =
         0.02454    0.00183    0.00381    0.00104
C16   1    0.100928    0.251022    0.500817    11.00000    0.02689    0.03894 =
         0.02679   -0.00069    0.00434    0.00268
AFIX  43
H16   2    0.110729    0.308865    0.545977    11.00000   -1.20000
AFIX   0
C17   1   -0.000282    0.216613    0.462995    11.00000    0.02440    0.04252 =
         0.03563    0.00468    0.00764    0.00517
C18   1   -0.019852    0.135408    0.397558    11.00000    0.02686    0.03559 =
         0.03933    0.00155   -0.00440   -0.00125
AFIX  43
H18   2   -0.091274    0.112151    0.373628    11.00000   -1.20000
AFIX   0
C19   1    0.067486    0.088291    0.367369    11.00000    0.03428    0.03402 =
         0.03048   -0.00447   -0.00326    0.00323
AFIX  43
H19   2    0.056333    0.033338    0.321666    11.00000   -1.20000
AFIX   0
C20   1    0.171084    0.120543    0.403203    11.00000    0.02909    0.02881 =
         0.02662   -0.00257    0.00326    0.00359
AFIX  43
H20   2    0.230570    0.089485    0.381623    11.00000   -1.20000
AFIX   0
C21   1    0.322410    0.427554    0.693104    11.00000    0.03385    0.04194 =
         0.02600   -0.00696    0.00832    0.00438
AFIX  23
H21A  2    0.306786    0.426070    0.741674    11.00000   -1.20000
H21B  2    0.400776    0.446219    0.696539    11.00000   -1.20000
AFIX   0
C22   1    0.262701    0.586504    0.652293    11.00000    0.04546    0.03253 =
         0.04453   -0.00074    0.01725    0.00293
AFIX 137
H22A  2    0.273404    0.582014    0.603145    11.00000   -1.50000
H22B  2    0.290046    0.705175    0.673700    11.00000   -1.50000
H22C  2    0.185785    0.575789    0.653468    11.00000   -1.50000
HKLF 4
REM  1189 IN P2(1)/N
REM R1 =  0.0464 for   3406 Fo > 4sig(Fo)  and  0.0594 for all   4269 data
REM    236 parameters refined using      0 restraints
END
WGHT      0.0567      1.1640
REM Highest difference peak  0.845,  deepest hole -0.407,  1-sigma level  0.062
Q1    1   0.3424  0.1847  0.6746  11.00000  0.05    0.84
Q2    1   0.2063  0.1499  0.6559  11.00000  0.05    0.63
Q3    1   0.4738  0.2367  0.5466  11.00000  0.05    0.33
Q4    1   0.2486  0.4276  0.6642  11.00000  0.05    0.32
Q5    1   0.0379  0.0730  0.3103  11.00000  0.05    0.31
Q6    1   0.7028  0.2915  0.6393  11.00000  0.05    0.28
Q7    1   0.6563  0.2686  0.5725  11.00000  0.05    0.28
Q8    1   0.3419  0.5677  0.6903  11.00000  0.05    0.28
Q9    1   0.8076  0.2273  0.7539  11.00000  0.05    0.26
Q10   1   0.9238  0.3774  0.7363  11.00000  0.05    0.26
Q11   1   0.5135  0.2439  0.6041  11.00000  0.05    0.25
Q12   1   0.1183  0.0863  0.3985  11.00000  0.05    0.25
Q13   1   0.1794  0.1298  0.4431  11.00000  0.05    0.24
Q14   1   0.3215  0.1675  0.5440  11.00000  0.05    0.23
Q15   1   0.9015  0.2751  0.7737  11.00000  0.05    0.23
Q16   1   0.6000  0.2622  0.6192  11.00000  0.05    0.23
Q17   1   0.7615  0.2355  0.6944  11.00000  0.05    0.23
Q18   1   0.7884  0.3668  0.6607  11.00000  0.05    0.23
Q19   1   0.3154  0.2607  0.5453  11.00000  0.05    0.22
Q20   1   0.2388  0.1986  0.4929  11.00000  0.05    0.22
Q21   1   0.4085  0.2188  0.5880  11.00000  0.05    0.22
Q22   1   0.0312  0.0804  0.3983  11.00000  0.05    0.21
Q23   1   0.8817  0.4341  0.6808  11.00000  0.05    0.20
Q24   1   0.6119  0.2745  0.5140  11.00000  0.05    0.20
Q25   1   0.0177 -0.0177  0.3276  11.00000  0.05    0.19
Q26   1   0.3176  0.3213  0.6707  11.00000  0.05    0.19
Q27   1   0.5225  0.2080  0.4955  11.00000  0.05    0.19
Q28   1   0.3320  0.1980  0.6160  11.00000  0.05    0.19
Q29   1   0.8388  0.4301  0.6255  11.00000  0.05    0.19
Q30   1   0.0561  0.2103  0.4872  11.00000  0.05    0.19
;
