# Supplementary material for: 3-Ethyl­sulfinyl-2-(3-fluoro­phen­yl)-5-phenyl-1-benzo­furan
Source: Acta Crystallogr Sect E Struct Rep Online. 2013 Jun 12;69(Pt 7):o1093. doi: 10.1107/S1600536813015924 (PMC3770370; doi:10.1107/S1600536813015924)
Supplement: Supplementary file 2 [file e-69-o1093-Isup2.hkl]

# 
# h,k,l, Fc-squared, Fo-squared, sigma(Fo-squared) and status flag 
# 
data_I
_shelx_title ' 1189 IN P2(1)/N' 
_shelx_refln_list_code          4 
_shelx_F_calc_maximum      278.72 
_exptl_crystal_F_000       760.00 
_reflns_d_resolution_high  0.7489 
 
loop_ 
 _symmetry_equiv_pos_as_xyz 
 'x, y, z' 
 '-x+1/2, y+1/2, -z+1/2' 
 '-x, -y, -z' 
 'x-1/2, -y-1/2, z-1/2' 
 
_cell_length_a    12.6447 
_cell_length_b     7.1680 
_cell_length_c    19.2382 
_cell_angle_alpha  90.000 
_cell_angle_beta  100.592 
_cell_angle_gamma  90.000 
 
_shelx_F_squared_multiplier     1.000 
 
loop_ 
 _refln_index_h 
 _refln_index_k 
 _refln_index_l 
 _refln_F_squared_calc 
 _refln_F_squared_meas 
 _refln_F_squared_sigma 
 _refln_observed_status 
   2   0   0     2445.69     2641.64     44.80 o 
   4   0   0        0.35        4.07      1.58 o 
   6   0   0      120.67      216.17     12.63 o 
   8   0   0      471.92      491.94     18.72 o 
  10   0   0      570.29      557.96     21.85 o 
  12   0   0       99.36      111.20     21.32 o 
  14   0   0      256.64      253.69     35.64 o 
  16   0   0       55.41       84.35     12.15 o 
   1   1   0        3.16        8.82      0.62 o 
   2   1   0     5867.38     5599.44     96.93 o 
   3   1   0      141.03      143.77      3.63 o 
   4   1   0      275.21      271.91      3.86 o 
   5   1   0      148.26      169.53      4.38 o 
   6   1   0      855.49      827.24     11.25 o 
   7   1   0        7.07        8.83      1.32 o 
   8   1   0      123.19       98.86      6.42 o 
   9   1   0        9.10       12.26      2.55 o 
  10   1   0     2568.42     2390.98     49.73 o 
  11   1   0      142.00      125.67      6.00 o 
  12   1   0      115.53      108.51      7.64 o 
  13   1   0        9.30        6.30      4.54 o 
  14   1   0       22.86       40.54     13.42 o 
  15   1   0       15.27        3.39      5.37 o 
  16   1   0      112.07      110.87      9.91 o 
   0   2   0    77684.59    60923.47   1651.64 o 
   1   2   0    12440.55    12828.75    451.31 o 
   2   2   0        0.74        0.89      0.59 o 
   3   2   0        9.07       21.62      1.58 o 
   4   2   0       78.53       59.07      2.38 o 
   5   2   0      121.62       97.25      4.45 o 
   6   2   0      308.69      233.94     12.48 o 
   7   2   0      157.30      203.80      9.85 o 
   8   2   0       39.38       25.99      4.69 o 
   9   2   0       58.27       63.83      5.01 o 
  10   2   0        0.96        2.15      3.29 o 
  11   2   0      417.53      429.66     13.49 o 
  12   2   0      111.29      114.38      7.52 o 
  13   2   0      184.01      201.52     39.30 o 
  14   2   0      148.04      176.27     22.54 o 
  15   2   0        2.48        1.34     25.59 o 
  16   2   0       85.20       96.17     15.55 o 
   1   3   0        0.74        5.43      2.17 o 
   2   3   0        4.51        3.72      0.86 o 
   3   3   0       10.09        6.03      1.59 o 
   4   3   0       17.95       30.86      4.92 o 
   5   3   0       77.52      113.99      3.86 o 
   6   3   0      465.43      544.21     13.19 o 
   7   3   0     1223.70     1105.49     25.48 o 
   8   3   0      984.91      927.03     21.21 o 
   9   3   0      154.28      120.45      8.51 o 
  10   3   0     1676.09     1689.17     35.26 o 
  11   3   0      302.39      285.29     12.18 o 
  12   3   0       18.22       15.99      4.79 o 
  13   3   0        1.81       -2.99      3.86 o 
  14   3   0        0.18       -6.09      9.75 o 
  15   3   0       17.22        6.09     12.18 o 
   0   4   0     8503.97     8519.54    235.77 o 
   1   4   0     1247.16     1318.25     20.86 o 
   2   4   0        0.53        0.55      1.07 o 
   3   4   0      341.07      325.36      5.60 o 
   4   4   0       71.99       66.53      2.81 o 
   5   4   0       49.64       39.16      3.92 o 
   6   4   0       46.42       39.96     15.23 o 
   7   4   0       95.59      102.69      7.53 o 
   8   4   0       35.35       36.12      9.14 o 
   9   4   0      289.12      298.52     21.63 o 
  10   4   0        0.81        6.59      4.15 o 
  11   4   0      222.08      254.64     18.28 o 
  12   4   0       54.75       49.69      9.84 o 
  13   4   0       57.82       51.84      8.75 o 
  14   4   0       24.42       21.29      5.27 o 
  15   4   0        0.23        6.09     12.79 o 
   1   5   0       71.26       78.11      3.69 o 
   2   5   0      239.83      222.77      6.26 o 
   3   5   0       56.58       50.83      3.08 o 
   4   5   0      696.87      703.45     11.88 o 
   5   5   0      181.18      166.24      6.16 o 
   6   5   0        1.08        3.05      3.02 o 
   7   5   0      998.62      969.05     27.91 o 
   8   5   0       15.58       12.71      4.87 o 
   9   5   0      363.66      337.45     15.72 o 
  10   5   0      103.11      119.90     26.81 o 
  11   5   0       64.77       54.31     16.14 o 
  12   5   0       54.96       60.97     10.05 o 
  13   5   0       16.60        4.49      4.73 o 
  14   5   0        0.35        0.64      6.90 o 
   0   6   0     4499.57     4401.52     93.05 o 
   1   6   0     1243.74     1255.68     19.79 o 
   2   6   0       41.96       49.49      3.31 o 
   3   6   0      143.16      162.87      7.45 o 
   4   6   0      233.59      231.73      6.09 o 
   5   6   0      122.14      105.05      7.61 o 
   6   6   0        4.98        3.66      3.45 o 
   7   6   0       38.74       46.05      7.31 o 
   8   6   0       27.13       23.70      5.80 o 
   9   6   0       16.63       18.77      5.80 o 
  10   6   0      193.34      203.05     13.52 o 
  11   6   0      134.44      135.77     10.07 o 
  12   6   0       26.81       30.50      6.44 o 
   1   7   0       12.34       17.32      2.49 o 
   2   7   0       18.25       23.79      2.99 o 
   3   7   0       28.67       33.38      2.86 o 
   4   7   0        0.33        1.26      2.94 o 
   5   7   0       52.42       51.99      5.61 o 
   6   7   0       31.26       29.04      4.82 o 
   7   7   0      134.10      120.29      8.31 o 
   8   7   0      129.21      129.81      9.13 o 
   9   7   0      167.78      166.22     10.76 o 
  10   7   0       48.70       44.76      8.83 o 
  11   7   0       46.39       46.82      7.37 o 
   0   8   0       70.09       58.67     10.05 o 
   1   8   0      895.19      875.74     27.69 o 
   2   8   0      449.98      475.37     11.39 o 
   3   8   0       12.13       17.61      4.18 o 
   4   8   0      128.34      139.93      8.26 o 
   5   8   0       45.97       53.73      6.11 o 
   6   8   0       75.19       60.13     14.60 o 
   7   8   0       24.46       19.43      5.42 o 
   8   8   0        0.00        4.23      4.45 o 
   9   8   0        0.04        1.66      5.70 o 
   1   9   0        1.88        1.59      5.17 o 
   2   9   0       37.34       40.59      5.29 o 
   3   9   0       13.08        8.17      4.13 o 
   4   9   0       17.26       22.02      5.25 o 
   5   9   0       10.67        6.91      4.57 o 
 -15   0   1      196.02      252.76     17.47 o 
 -13   0   1       57.65       47.16      9.32 o 
 -11   0   1     6749.16     6115.33    131.65 o 
  -9   0   1       53.23       58.44      4.21 o 
  -7   0   1        0.05        3.83      1.67 o 
  -5   0   1     2918.20     2864.22     43.18 o 
  -3   0   1       84.39      121.15      3.43 o 
  -1   0   1     1274.66     1271.85     39.28 o 
   1   0   1      239.85      259.21      5.80 o 
   3   0   1    17898.71    16808.29    446.45 o 
   5   0   1      443.83      328.93     16.27 o 
   7   0   1       79.73      122.14     14.07 o 
   9   0   1      446.49      484.04     12.16 o 
  11   0   1       73.86       53.93      9.12 o 
  13   0   1        0.13        2.58      6.64 o 
  15   0   1      222.67      229.96     16.78 o 
 -16   1   1        2.05       -5.18      5.18 o 
 -15   1   1       30.32       28.54      6.58 o 
 -14   1   1        0.18       -4.28      4.28 o 
 -13   1   1      167.64      141.96      8.80 o 
 -12   1   1        0.11       -2.79      4.13 o 
 -11   1   1     2324.90     2355.74     48.17 o 
 -10   1   1       29.51       33.55      3.47 o 
  -9   1   1       69.36       51.41      2.97 o 
  -8   1   1       11.75       21.35      1.46 o 
  -7   1   1        6.17       41.83      1.95 o 
  -6   1   1      401.01      417.81      8.64 o 
  -5   1   1      261.66      225.66      5.13 o 
  -4   1   1      625.84      625.51      9.72 o 
  -3   1   1     2382.88     2230.86     32.52 o 
  -2   1   1      154.35      174.97      6.20 o 
  -1   1   1     7031.65     6841.58    205.89 o 
   0   1   1      734.64      814.58     12.11 o 
   1   1   1      424.89      482.10      7.52 o 
   2   1   1      302.30      284.49      5.24 o 
   3   1   1       16.56       20.48      1.04 o 
   4   1   1      129.94       91.73      3.22 o 
   5   1   1     5315.56     5524.47     58.32 o 
   6   1   1        9.89       12.56      1.23 o 
   7   1   1      712.53      697.28     10.88 o 
   8   1   1       31.97       24.15      2.59 o 
   9   1   1       12.76       20.81      2.82 o 
  10   1   1       80.62       82.90      4.78 o 
  11   1   1     1323.40     1205.09     26.57 o 
  12   1   1       43.82       41.73      6.68 o 
  13   1   1       99.26      115.75      9.91 o 
  14   1   1       14.54       10.82      5.59 o 
  15   1   1        3.56       -4.01      5.09 o 
  16   1   1        3.13       -2.99      5.46 o 
 -16   2   1       33.94       36.05     12.27 o 
 -15   2   1       85.39      133.54     30.46 o 
 -14   2   1       59.54       70.09     12.18 o 
 -13   2   1       98.58       93.31     12.92 o 
 -12   2   1      116.25      117.97      7.56 o 
 -11   2   1     3629.14     3632.21     58.64 o 
 -10   2   1     1127.70     1078.57     22.38 o 
  -9   2   1        5.80        7.69      2.92 o 
  -8   2   1      264.99      276.66      8.72 o 
  -7   2   1        3.31        2.24      1.92 o 
  -6   2   1       16.99       15.98      2.21 o 
  -5   2   1       48.51       71.69      3.74 o 
  -4   2   1      117.03      126.34      8.22 o 
  -3   2   1      762.17      911.35     18.73 o 
  -2   2   1     5321.47     5618.63     76.68 o 
  -1   2   1    10970.30    11996.47    221.28 o 
   0   2   1     1504.63     1614.57     27.44 o 
   1   2   1      269.79      328.13     10.46 o 
   2   2   1     2756.10     2837.20     32.23 o 
   3   2   1     1515.68     1494.65     19.81 o 
   4   2   1      241.95      196.24      6.05 o 
   5   2   1     2152.32     2048.21     30.37 o 
   6   2   1      199.24      137.48      8.12 o 
   7   2   1       15.21       42.99      2.41 o 
   8   2   1      762.05      761.54     20.05 o 
   9   2   1     1322.43     1314.02     39.48 o 
  10   2   1      255.56      263.46     14.33 o 
  11   2   1      172.05      149.90     12.84 o 
  12   2   1       80.02       70.18      9.09 o 
  13   2   1       96.62       81.87     12.36 o 
  14   2   1        4.81        6.46      8.53 o 
  15   2   1      224.97      257.66     20.38 o 
  16   2   1      127.17      138.02     16.68 o 
 -15   3   1       10.50        9.75     12.18 o 
 -14   3   1        2.32        0.00      9.75 o 
 -13   3   1       11.85       13.40      4.18 o 
 -12   3   1       24.14       19.94      5.85 o 
 -11   3   1      724.46      728.87     20.22 o 
 -10   3   1       47.88       54.76      5.78 o 
  -9   3   1      583.62      543.05     15.35 o 
  -8   3   1      265.51      228.59      8.91 o 
  -7   3   1      287.99      242.32      8.43 o 
  -6   3   1       77.27      138.74     10.30 o 
  -5   3   1       90.80       84.99      3.27 o 
  -4   3   1     2856.82     2916.16     37.18 o 
  -3   3   1       24.18       23.87      1.43 o 
  -2   3   1      315.67      314.73      9.50 o 
  -1   3   1      619.20      670.65     17.06 o 
   0   3   1     1660.65     1887.15     32.95 o 
   1   3   1      309.09      287.47      6.95 o 
   2   3   1        0.30        3.69      0.95 o 
   3   3   1     1186.63     1023.49     13.30 o 
   4   3   1       87.04       99.80      3.74 o 
   5   3   1      201.79      256.84      5.57 o 
   6   3   1      436.47      429.82      8.81 o 
   7   3   1      348.30      340.47     10.65 o 
   8   3   1      286.28      269.12     20.29 o 
   9   3   1      193.89      211.01     12.40 o 
  10   3   1      656.01      615.90     17.99 o 
  11   3   1     2307.47     2221.89     45.10 o 
  12   3   1      207.76      213.67     13.03 o 
  13   3   1       79.29       94.01     12.83 o 
  14   3   1       48.66       46.91     14.01 o 
  15   3   1        0.45        1.22     10.97 o 
 -15   4   1       16.77       12.18     12.79 o 
 -14   4   1      116.79      138.02      8.86 o 
 -13   4   1       51.83       50.73      5.98 o 
 -12   4   1      243.39      280.58     11.00 o 
 -11   4   1      433.43      432.09     52.39 o 
 -10   4   1      371.45      343.09     15.49 o 
  -9   4   1       77.00       72.44      7.53 o 
  -8   4   1       64.28       54.66      6.03 o 
  -7   4   1        3.77        3.35      3.96 o 
  -6   4   1       14.55       16.02      4.26 o 
  -5   4   1      537.93      570.01     11.16 o 
  -4   4   1       10.02       14.00      2.50 o 
  -3   4   1      696.71      800.00     16.69 o 
  -2   4   1       26.30       29.77      2.93 o 
  -1   4   1     2139.29     2413.15     35.95 o 
   0   4   1      423.89      438.70     11.37 o 
   1   4   1     2861.16     2939.16     42.73 o 
   2   4   1     1933.22     2000.96     29.59 o 
   3   4   1      372.44      345.29      6.08 o 
   4   4   1      215.99      186.87      4.92 o 
   5   4   1      533.93      521.78     11.96 o 
   6   4   1      284.03      270.60      8.40 o 
   7   4   1      385.43      395.69     15.29 o 
   8   4   1       35.31       46.20     10.36 o 
   9   4   1     1204.66     1234.58     34.68 o 
  10   4   1        0.22       -3.30      6.09 o 
  11   4   1      281.81      283.02     20.10 o 
  12   4   1        0.01       -0.73      4.04 o 
  13   4   1       19.76       26.28      5.96 o 
  14   4   1       84.50       83.36      9.05 o 
 -14   5   1        0.12        3.19      4.74 o 
 -13   5   1        3.96        8.11      4.79 o 
 -12   5   1        8.17       -0.44      4.12 o 
 -11   5   1      345.99      333.32     13.71 o 
 -10   5   1        3.40        7.05      4.39 o 
  -9   5   1        1.47        3.52      6.09 o 
  -8   5   1      104.89      113.06     11.88 o 
  -7   5   1       10.99        7.45      3.64 o 
  -6   5   1      114.61      103.63      7.46 o 
  -5   5   1       12.39       16.76      2.28 o 
  -4   5   1     1575.46     1625.43     34.24 o 
  -3   5   1       51.63       40.74      3.11 o 
  -2   5   1     1757.38     1799.68     25.82 o 
  -1   5   1      635.42      633.82     12.22 o 
   0   5   1      614.90      641.12     15.59 o 
   1   5   1      151.61      160.30      6.68 o 
   2   5   1        6.52        7.47      3.03 o 
   3   5   1      194.53      196.14      4.43 o 
   4   5   1      131.45      143.86      4.24 o 
   5   5   1       85.83       89.38      5.34 o 
   6   5   1      519.07      517.19     17.96 o 
   7   5   1       65.73       56.03      6.46 o 
   8   5   1       54.25       49.21     10.97 o 
   9   5   1      724.48      687.74     24.12 o 
  10   5   1      586.09      579.60     22.39 o 
  11   5   1      624.72      634.75     24.54 o 
  12   5   1      488.52      535.65     55.14 o 
  13   5   1        0.58       -0.73      5.07 o 
  14   5   1      129.86      155.96     20.10 o 
 -13   6   1       46.76       45.42     16.75 o 
 -12   6   1      196.94      197.24     12.19 o 
 -11   6   1      168.75      169.90     10.90 o 
 -10   6   1       32.47       26.22      5.46 o 
  -9   6   1      111.03      126.58     13.82 o 
  -8   6   1        0.32        0.00      2.97 o 
  -7   6   1       43.60       46.08      6.70 o 
  -6   6   1       73.05       69.32      5.72 o 
  -5   6   1      201.74      191.30     13.64 o 
  -4   6   1      211.51      233.92      5.77 o 
  -3   6   1        8.32        5.35      1.55 o 
  -2   6   1       22.57       25.78      3.10 o 
  -1   6   1      209.74      228.43      6.08 o 
   0   6   1      754.48      736.53     18.75 o 
   1   6   1      420.11      379.42      9.20 o 
   2   6   1     1571.56     1591.84     26.77 o 
   3   6   1      250.38      234.94      6.42 o 
   4   6   1      463.00      445.01      9.17 o 
   5   6   1      138.50      134.05      8.92 o 
   6   6   1        0.04        0.61      3.21 o 
   7   6   1       69.25       62.83      7.46 o 
   8   6   1        3.76        5.57      4.57 o 
   9   6   1       65.39       59.51      7.96 o 
  10   6   1       10.96       13.00      5.40 o 
  11   6   1       25.03       33.13      7.53 o 
  12   6   1       15.60       18.83     11.88 o 
 -11   7   1       74.08       84.00      8.85 o 
 -10   7   1        4.45       -4.45      4.45 o 
  -9   7   1        1.43        2.10      4.33 o 
  -8   7   1        0.04        1.47      3.71 o 
  -7   7   1        0.10        3.58      3.48 o 
  -6   7   1       23.29       20.83      4.53 o 
  -5   7   1        6.17        2.22      4.65 o 
  -4   7   1      213.23      214.56      9.09 o 
  -3   7   1      160.40      184.79      5.07 o 
  -2   7   1      428.44      428.36     11.58 o 
  -1   7   1        2.79       -0.03      1.72 o 
   0   7   1      136.44      126.70      6.74 o 
   1   7   1      124.44      122.52      5.85 o 
   2   7   1       58.90       60.36      3.86 o 
   3   7   1        8.69       10.37      3.29 o 
   4   7   1       34.43       36.95      5.27 o 
   5   7   1        0.02       -0.34      5.18 o 
   6   7   1       91.17       98.15      9.14 o 
   7   7   1        0.07       -0.90      3.49 o 
   8   7   1        5.48        8.80      5.37 o 
   9   7   1      168.58      150.68     12.23 o 
  10   7   1      363.33      373.06     16.16 o 
  11   7   1      105.06       87.11     11.36 o 
  -9   8   1      106.61      112.83      9.93 o 
  -8   8   1       18.67       13.48      5.25 o 
  -7   8   1       21.91       25.23      5.79 o 
  -6   8   1        0.79       -0.80      3.62 o 
  -5   8   1       69.39       77.88      9.07 o 
  -4   8   1        7.30        8.97      3.84 o 
  -3   8   1        0.70       -1.40      2.79 o 
  -2   8   1        0.59        2.09      2.65 o 
  -1   8   1      317.22      300.92     10.18 o 
   0   8   1       13.86        9.07      3.59 o 
   1   8   1        2.36        2.29      2.74 o 
   2   8   1      332.09      302.36      9.07 o 
   3   8   1       62.25       79.99      6.33 o 
   4   8   1      291.47      280.67     11.80 o 
   5   8   1       79.00       75.26     12.71 o 
   6   8   1       18.46       20.99      5.13 o 
   7   8   1        2.47        0.01      4.45 o 
   8   8   1       42.27       45.20      6.96 o 
  -5   9   1        6.04        3.83      4.41 o 
  -4   9   1       76.29       86.56      7.35 o 
  -3   9   1       60.33       66.83      6.99 o 
  -2   9   1       76.55       65.69      5.86 o 
  -1   9   1        1.03       -3.20      4.70 o 
   0   9   1       48.23       43.11      5.73 o 
   1   9   1       84.63       78.95     10.36 o 
   2   9   1       19.84       12.23      4.55 o 
   3   9   1        8.84       16.66      4.79 o 
   4   9   1        0.23        0.54      4.00 o 
   5   9   1        3.59        1.76      4.27 o 
 -16   0   2        0.38       -3.50      7.84 o 
 -14   0   2      201.67      212.13     18.58 o 
 -12   0   2      518.79      469.09     45.69 o 
 -10   0   2      970.83     1045.57     19.62 o 
  -8   0   2      672.40      592.92     10.93 o 
  -6   0   2     2547.86     2328.85     32.70 o 
  -4   0   2      894.41      759.16     13.29 o 
  -2   0   2       68.72       86.06      2.62 o 
   0   0   2     4862.34     4695.37    127.33 o 
   2   0   2    23651.86    21597.03    628.82 o 
   4   0   2    11592.94    11808.52    160.29 o 
   6   0   2     4318.30     4831.01     69.45 o 
   8   0   2      448.78      335.43     10.21 o 
  10   0   2     1263.69     1233.27     27.23 o 
  12   0   2       98.84      108.90     17.97 o 
  14   0   2        7.78       21.24      8.30 o 
  16   0   2       54.50       68.84     13.40 o 
 -16   1   2       45.09       63.15     11.29 o 
 -15   1   2      137.92      155.79      9.64 o 
 -14   1   2       34.65       36.93     11.34 o 
 -13   1   2        0.39       -0.56      4.82 o 
 -12   1   2      106.51       93.77      7.32 o 
 -11   1   2        3.84       -2.79      2.79 o 
 -10   1   2       27.26       20.84      2.70 o 
  -9   1   2        1.48        1.75      1.58 o 
  -8   1   2       85.92       98.83      4.80 o 
  -7   1   2      134.75      133.33      4.04 o 
  -6   1   2      146.69      119.16      3.82 o 
  -5   1   2       34.56       38.20      2.10 o 
  -4   1   2     3174.77     3135.14     42.73 o 
  -3   1   2      243.19      231.42      3.16 o 
  -2   1   2    12623.28    12390.57    220.78 o 
  -1   1   2      707.30      749.24     10.18 o 
   0   1   2     8505.81     8960.32    139.87 o 
   1   1   2      832.69      747.41     11.41 o 
   2   1   2      471.79      500.94     16.34 o 
   3   1   2       49.21       43.46      2.27 o 
   4   1   2      483.54      481.11      8.20 o 
   5   1   2      595.29      624.06      9.52 o 
   6   1   2      117.56      108.00      3.26 o 
   7   1   2        7.53        8.15      1.53 o 
   8   1   2      179.14      233.73      8.08 o 
   9   1   2      410.04      375.94      9.54 o 
  10   1   2     1103.21     1009.36     18.68 o 
  11   1   2       23.17       20.00      4.40 o 
  12   1   2      750.23      717.99     22.62 o 
  13   1   2       44.62       45.66      9.76 o 
  14   1   2      109.18      134.84      9.39 o 
  15   1   2       51.87       58.35      7.61 o 
  16   1   2      623.41      747.27     34.12 o 
 -16   2   2       25.80       15.21     11.38 o 
 -15   2   2        9.58        7.13      9.87 o 
 -14   2   2       34.09       64.18     11.90 o 
 -13   2   2      415.97      453.77     36.25 o 
 -12   2   2       81.56       93.57      5.88 o 
 -11   2   2        9.42        5.01      2.89 o 
 -10   2   2       61.82       53.68      4.92 o 
  -9   2   2       17.66       23.53      3.44 o 
  -8   2   2      339.30      362.23      9.90 o 
  -7   2   2      105.72       83.89      4.27 o 
  -6   2   2      213.93      201.58     10.11 o 
  -5   2   2       24.09       11.37      1.96 o 
  -4   2   2      637.22      597.64     12.50 o 
  -3   2   2     2059.66     2117.08     30.36 o 
  -2   2   2     7179.18     7531.61     83.02 o 
  -1   2   2     6495.97     6719.01     82.01 o 
   0   2   2    22459.95    19885.58    284.91 o 
   1   2   2     1972.55     2055.98     26.36 o 
   2   2   2      100.23      117.22      3.39 o 
   3   2   2       79.68       64.27      2.81 o 
   4   2   2     4336.49     4233.23     59.38 o 
   5   2   2     2619.39     2695.17     40.46 o 
   6   2   2     2633.32     2833.89     37.97 o 
   7   2   2      102.75       74.50      5.56 o 
   8   2   2     1698.56     1610.08     24.56 o 
   9   2   2       80.62       61.28     11.78 o 
  10   2   2     1464.92     1424.65     28.10 o 
  11   2   2      158.83      160.05      8.41 o 
  12   2   2      157.49      167.44     10.49 o 
  13   2   2       25.71       20.03     17.06 o 
  14   2   2        0.04       -7.62      7.62 o 
  15   2   2        0.12       -2.93      9.01 o 
 -15   3   2      172.99      198.61     23.76 o 
 -14   3   2        5.70       -5.48      9.75 o 
 -13   3   2       55.09       60.59      5.81 o 
 -12   3   2       17.87       16.02      3.81 o 
 -11   3   2       76.54       75.44      5.62 o 
 -10   3   2      188.58      167.51      7.82 o 
  -9   3   2        7.93        3.40      2.58 o 
  -8   3   2      188.02      168.34      7.39 o 
  -7   3   2       72.78       49.38      4.32 o 
  -6   3   2      408.44      356.71      9.65 o 
  -5   3   2     1253.19     1195.65     29.72 o 
  -4   3   2     2777.11     2716.03     34.73 o 
  -3   3   2        2.90        2.18      1.03 o 
  -2   3   2       16.73       21.11      1.08 o 
  -1   3   2     1784.85     1972.05     25.82 o 
   0   3   2     5152.16     5440.59     75.46 o 
   1   3   2      468.74      479.12      8.98 o 
   2   3   2     2504.78     2278.85     29.10 o 
   3   3   2      719.51      707.99     12.18 o 
   4   3   2     1210.04     1112.81     18.11 o 
   5   3   2       16.35       20.19      3.42 o 
   6   3   2      260.27      245.76      6.88 o 
   7   3   2       60.33       60.44      6.06 o 
   8   3   2      461.95      492.23     14.65 o 
   9   3   2      187.05      194.17      9.56 o 
  10   3   2       97.12       94.70      7.28 o 
  11   3   2        0.62       -0.77      5.49 o 
  12   3   2      163.26      186.79     13.44 o 
  13   3   2       17.30       27.57      6.87 o 
  14   3   2       40.04        6.09     11.58 o 
  15   3   2       85.49      107.83     18.89 o 
 -15   4   2        6.77       -1.83     11.58 o 
 -14   4   2        1.57        8.67      4.32 o 
 -13   4   2        3.88       -0.15      3.51 o 
 -12   4   2       57.49       57.03      5.91 o 
 -11   4   2       63.14       80.63     14.98 o 
 -10   4   2      254.81      287.98     11.48 o 
  -9   4   2      763.71      726.66     18.99 o 
  -8   4   2       22.35       18.91      4.31 o 
  -7   4   2      156.32      118.71      7.96 o 
  -6   4   2      382.92      399.99     14.14 o 
  -5   4   2      140.64      142.33      4.00 o 
  -4   4   2      388.15      390.55      6.81 o 
  -3   4   2        4.69        5.79      1.35 o 
  -2   4   2     2428.47     2576.94     30.64 o 
  -1   4   2      448.14      455.17      9.03 o 
   0   4   2     4993.05     5233.85     73.61 o 
   1   4   2     1386.06     1414.96     22.59 o 
   2   4   2       28.85       19.91      2.54 o 
   3   4   2      256.73      255.11      5.69 o 
   4   4   2      328.86      314.55      6.87 o 
   5   4   2     1859.48     1933.65     30.54 o 
   6   4   2      231.78      247.45      9.21 o 
   7   4   2      199.24      199.52     10.74 o 
   8   4   2      357.69      349.45     15.29 o 
   9   4   2      353.82      335.93     17.36 o 
  10   4   2      527.48      529.66     20.89 o 
  11   4   2        7.84        8.93      4.21 o 
  12   4   2      128.17      128.27      9.56 o 
  13   4   2       10.60        7.89      4.80 o 
  14   4   2        9.31        9.98      6.27 o 
 -14   5   2       72.58       90.95      9.14 o 
 -13   5   2       38.45       41.54      6.81 o 
 -12   5   2       26.11       20.41      5.36 o 
 -11   5   2       37.22       33.64      5.96 o 
 -10   5   2        0.03       -2.95      2.95 o 
  -9   5   2        0.09       -2.28      2.77 o 
  -8   5   2       40.24       46.74      5.34 o 
  -7   5   2       77.43       64.89      5.56 o 
  -6   5   2      573.91      600.80     16.12 o 
  -5   5   2      964.15      922.80     15.75 o 
  -4   5   2      229.71      241.17      5.50 o 
  -3   5   2      424.42      400.52      6.99 o 
  -2   5   2       11.64        7.12      1.16 o 
  -1   5   2     1078.17     1105.52     19.21 o 
   0   5   2     1496.26     1527.93     24.77 o 
   1   5   2     2146.33     2159.28     33.48 o 
   2   5   2        5.81        5.01      1.61 o 
   3   5   2     1126.60     1065.78     14.81 o 
   4   5   2       75.67       78.19      3.64 o 
   5   5   2       14.32       13.21      3.40 o 
   6   5   2      100.62       85.29      7.53 o 
   7   5   2       20.40       17.38      4.51 o 
   8   5   2      132.31      138.85     10.12 o 
   9   5   2        8.28        9.47      4.68 o 
  10   5   2      346.27      370.09     17.87 o 
  11   5   2       91.57      103.39     10.55 o 
  12   5   2        7.55       10.05      5.63 o 
  13   5   2        4.19       -0.29      4.78 o 
 -13   6   2        0.66        2.44      4.84 o 
 -12   6   2        1.47        1.53      5.38 o 
 -11   6   2       63.90       66.92      7.62 o 
 -10   6   2        4.80        7.19      4.27 o 
  -9   6   2      464.03      405.36     14.71 o 
  -8   6   2        6.53        6.67      3.62 o 
  -7   6   2      182.12      170.25      8.87 o 
  -6   6   2      124.21      107.80      7.07 o 
  -5   6   2       47.31       50.09      6.14 o 
  -4   6   2       32.15       39.81      2.73 o 
  -3   6   2        0.05       -1.05      1.37 o 
  -2   6   2       39.82       44.13      2.37 o 
  -1   6   2       80.81       72.04      3.98 o 
   0   6   2      533.77      554.68     12.11 o 
   1   6   2      415.77      409.22     10.00 o 
   2   6   2      490.34      463.99      9.22 o 
   3   6   2      187.25      198.98      5.31 o 
   4   6   2        2.33       -0.86      2.25 o 
   5   6   2      478.50      446.61     16.82 o 
   6   6   2       11.19        6.50      7.31 o 
   7   6   2      395.95      349.44     28.33 o 
   8   6   2       32.00       22.36      7.01 o 
   9   6   2      248.07      265.95     18.28 o 
  10   6   2        0.16        1.83      4.83 o 
  11   6   2       43.87       48.71      8.49 o 
  12   6   2        6.46        6.21      6.08 o 
 -11   7   2        0.97        5.28      4.86 o 
 -10   7   2        1.28       -3.03      4.35 o 
  -9   7   2        0.00        3.50      3.99 o 
  -8   7   2        7.01        5.12      3.68 o 
  -7   7   2        0.94        4.16      3.48 o 
  -6   7   2      287.51      272.11     11.28 o 
  -5   7   2        9.26        7.73      3.48 o 
  -4   7   2       74.88       70.08      5.89 o 
  -3   7   2       42.76       38.96      2.77 o 
  -2   7   2      199.34      229.95      8.50 o 
  -1   7   2      275.27      270.97     10.40 o 
   0   7   2        8.92        4.59      2.24 o 
   1   7   2      536.05      513.43     14.42 o 
   2   7   2       66.91       63.00      4.44 o 
   3   7   2      222.11      204.14      5.77 o 
   4   7   2       18.72       15.67      4.39 o 
   5   7   2       37.79       51.65      6.73 o 
   6   7   2        4.70        4.57      4.31 o 
   7   7   2       14.90       17.89      5.37 o 
   8   7   2       62.51       68.76     11.27 o 
   9   7   2        4.15        4.08      5.55 o 
  10   7   2      303.85      308.99     19.19 o 
  -9   8   2       67.46       61.20      8.07 o 
  -8   8   2       51.42       48.78      7.07 o 
  -7   8   2       29.36       41.69      6.27 o 
  -6   8   2       27.23       23.40      5.02 o 
  -5   8   2        1.70        0.11      3.31 o 
  -4   8   2       12.65       17.87      4.23 o 
  -3   8   2        6.28        4.75      3.38 o 
  -2   8   2       40.78       44.90      4.78 o 
  -1   8   2      231.07      226.53      7.06 o 
   0   8   2      598.46      617.93     13.32 o 
   1   8   2       16.81       12.65      3.52 o 
   2   8   2        1.93        3.82      2.79 o 
   3   8   2       79.46       78.57      6.71 o 
   4   8   2       16.68        8.07      9.37 o 
   5   8   2      270.03      276.22     12.28 o 
   6   8   2       76.97       55.62     15.54 o 
   7   8   2      263.62      262.78     15.44 o 
   8   8   2       67.41       60.40      7.69 o 
  -5   9   2       16.73       26.23      5.57 o 
  -4   9   2       50.68       52.96      6.08 o 
  -3   9   2        0.05       -3.09      3.45 o 
  -2   9   2      217.95      223.59      9.35 o 
  -1   9   2       94.33       73.24     32.29 o 
   0   9   2        0.98       -1.53      3.47 o 
   1   9   2      234.39      223.08     10.02 o 
   2   9   2       10.67       14.99      4.87 o 
   3   9   2       24.52       20.03      5.36 o 
   4   9   2        6.71        7.31      4.65 o 
   5   9   2        3.88        4.42      4.30 o 
 -15   0   3       29.30       21.45      8.53 o 
 -13   0   3        6.63       -1.16      6.35 o 
 -11   0   3      440.64      458.71     38.69 o 
  -9   0   3     1783.08     1594.71     36.67 o 
  -7   0   3     1923.17     1705.94     24.28 o 
  -5   0   3    12044.33    11941.79    204.26 o 
  -3   0   3     2377.16     2282.18     32.51 o 
  -1   0   3       51.90       30.40      3.96 o 
   1   0   3      271.92      219.69      8.00 o 
   3   0   3     2738.31     2981.63     55.84 o 
   5   0   3     3158.94     3675.64     53.48 o 
   7   0   3      296.28      250.79     12.31 o 
   9   0   3      115.77      155.69      7.73 o 
  11   0   3       10.50       15.70      6.73 o 
  13   0   3      172.03      200.37     18.28 o 
  15   0   3      125.61      167.54     17.67 o 
 -16   1   3       75.74       75.58     10.64 o 
 -15   1   3      736.00      840.98     23.24 o 
 -14   1   3        0.10       -4.10      4.10 o 
 -13   1   3      751.27      742.01     19.85 o 
 -12   1   3       43.67       42.33      6.16 o 
 -11   1   3       15.49       13.90      2.80 o 
 -10   1   3      120.35      114.86      4.71 o 
  -9   1   3      274.26      262.57      6.98 o 
  -8   1   3       99.82       95.44      2.99 o 
  -7   1   3        2.34        5.27      1.23 o 
  -6   1   3      162.40      141.97      3.02 o 
  -5   1   3     2475.23     2879.59     33.79 o 
  -4   1   3        0.52        0.83      0.71 o 
  -3   1   3      123.06      133.45      2.76 o 
  -2   1   3     1751.29     1814.08     23.37 o 
  -1   1   3    16287.39    15530.99    735.17 o 
   0   1   3      408.44      377.42      6.67 o 
   1   1   3     9598.91     9868.54    132.21 o 
   2   1   3        0.26        2.84      0.78 o 
   3   1   3       21.06       34.29      1.80 o 
   4   1   3       53.30       47.80      2.05 o 
   5   1   3     2041.56     2094.38     26.05 o 
   6   1   3      419.98      437.41      7.51 o 
   7   1   3       20.68        9.59      1.51 o 
   8   1   3        0.73        2.64      1.30 o 
   9   1   3     2138.79     2087.92     29.37 o 
  10   1   3      270.14      273.17     11.11 o 
  11   1   3      379.73      310.55     10.29 o 
  12   1   3        0.91       -1.50      4.04 o 
  13   1   3        0.45        2.92      4.67 o 
  14   1   3      102.83      110.83      8.83 o 
  15   1   3      174.19      229.78     12.46 o 
  16   1   3        2.90       -2.68      8.93 o 
 -16   2   3        0.78        7.51     10.97 o 
 -15   2   3      153.47      166.49     17.13 o 
 -14   2   3        2.24        2.60      8.76 o 
 -13   2   3       37.14       35.57     10.66 o 
 -12   2   3       90.41       91.24      8.82 o 
 -11   2   3       13.57       15.33      3.18 o 
 -10   2   3      210.73      197.11      6.76 o 
  -9   2   3      596.36      560.19     11.01 o 
  -8   2   3       86.26       63.77      3.60 o 
  -7   2   3      910.60      862.25     14.32 o 
  -6   2   3     1999.14     2047.03     27.94 o 
  -5   2   3      212.35      248.27      6.12 o 
  -4   2   3      645.23      674.13     11.59 o 
  -3   2   3      226.11      236.77      5.54 o 
  -2   2   3      799.02      867.39     11.19 o 
  -1   2   3     4186.83     4208.15     47.27 o 
   0   2   3     1908.03     1966.25     25.31 o 
   1   2   3       11.01       16.84      4.08 o 
   2   2   3      164.20      182.14      4.30 o 
   3   2   3       56.25       56.15      3.34 o 
   4   2   3        6.87        4.34      1.30 o 
   5   2   3      634.00      757.72     12.68 o 
   6   2   3       80.82      136.52      6.09 o 
   7   2   3     1650.74     1631.25     24.58 o 
   8   2   3      763.16      735.50     14.79 o 
   9   2   3       77.21       75.61      8.44 o 
  10   2   3      248.98      229.19     12.14 o 
  11   2   3       13.94        4.62      6.24 o 
  12   2   3       80.39      100.60      8.53 o 
  13   2   3       92.95       84.82     12.72 o 
  14   2   3       31.76       47.18     11.44 o 
  15   2   3        2.12       10.92      9.68 o 
 -15   3   3      644.35      737.17     43.26 o 
 -14   3   3       12.44       11.58     11.58 o 
 -13   3   3      423.09      460.39     14.00 o 
 -12   3   3      128.11      136.26      7.42 o 
 -11   3   3        5.26        3.39      3.43 o 
 -10   3   3       15.71       15.68      3.34 o 
  -9   3   3       20.36       28.28      5.09 o 
  -8   3   3       16.57       11.03      2.73 o 
  -7   3   3      721.16      706.82     19.52 o 
  -6   3   3       27.42       18.20      5.21 o 
  -5   3   3      141.26      271.38      6.13 o 
  -4   3   3       62.44       54.03      4.41 o 
  -3   3   3      496.98      614.40      9.86 o 
  -2   3   3      382.20      399.63      5.74 o 
  -1   3   3     1321.15     1621.16     19.66 o 
   0   3   3       20.54       34.26      2.27 o 
   1   3   3      542.18      520.16      8.66 o 
   2   3   3      482.70      474.43      8.85 o 
   3   3   3     2131.60     2032.51     27.33 o 
   4   3   3      716.94      639.37     11.03 o 
   5   3   3     2028.50     1874.87     33.24 o 
   6   3   3      984.77      938.78     16.97 o 
   7   3   3        1.10        0.89      2.20 o 
   8   3   3       36.17       38.64      4.90 o 
   9   3   3      360.57      373.78     13.34 o 
  10   3   3      404.92      413.37     23.77 o 
  11   3   3      324.80      321.94     16.74 o 
  12   3   3        3.46        6.50      4.23 o 
  13   3   3        3.44        5.23      5.79 o 
  14   3   3      106.14       84.07     17.06 o 
  15   3   3       68.40       85.29     17.06 o 
 -15   4   3       13.89       15.23     13.40 o 
 -14   4   3       30.02       26.06      5.33 o 
 -13   4   3       90.52      104.14      7.50 o 
 -12   4   3        0.65       -1.35      3.30 o 
 -11   4   3        7.67        9.53      6.66 o 
 -10   4   3        6.29        6.73      3.38 o 
  -9   4   3        0.74       -2.58      2.58 o 
  -8   4   3       71.64       73.65      5.84 o 
  -7   4   3       74.09       74.86      5.46 o 
  -6   4   3     1602.71     1603.76     31.58 o 
  -5   4   3       58.43       65.48      2.62 o 
  -4   4   3        0.23       -0.88      1.12 o 
  -3   4   3      133.61      145.45      4.27 o 
  -2   4   3       40.70       49.78      1.93 o 
  -1   4   3      945.22     1011.93     15.17 o 
   0   4   3      110.19      129.43      4.57 o 
   1   4   3       89.94       79.94      4.67 o 
   2   4   3      453.74      493.99      7.84 o 
   3   4   3        1.90        6.17      1.61 o 
   4   4   3       13.34        9.16      2.80 o 
   5   4   3        7.80        7.92      2.11 o 
   6   4   3      659.96      617.16     15.06 o 
   7   4   3      204.79      224.43     11.84 o 
   8   4   3      790.33      763.57     24.77 o 
   9   4   3        0.22       -1.73      3.60 o 
  10   4   3       35.10       27.89      6.24 o 
  11   4   3       46.72       43.51      9.82 o 
  12   4   3      104.65      118.64      9.40 o 
  13   4   3       45.84       49.97      7.43 o 
  14   4   3        5.31        2.04      6.18 o 
 -14   5   3       94.45       99.59      9.30 o 
 -13   5   3       27.00       24.52      5.86 o 
 -12   5   3       21.46       12.80      5.03 o 
 -11   5   3        7.17       11.13      4.57 o 
 -10   5   3        3.89        7.80      3.98 o 
  -9   5   3       24.00       20.54      4.35 o 
  -8   5   3       22.01       14.59      3.74 o 
  -7   5   3        8.08        6.62      3.13 o 
  -6   5   3       40.18       28.55      4.17 o 
  -5   5   3      170.64      174.53      5.35 o 
  -4   5   3       27.78       21.87      2.77 o 
  -3   5   3        0.84        3.82      1.31 o 
  -2   5   3      245.61      226.41      4.87 o 
  -1   5   3        4.14       12.86      1.95 o 
   0   5   3      120.15      100.99      6.20 o 
   1   5   3       99.77       91.68      3.59 o 
   2   5   3      515.75      494.63      9.98 o 
   3   5   3        2.97        7.06      2.35 o 
   4   5   3      268.30      240.75      6.48 o 
   5   5   3       69.40       61.09      4.30 o 
   6   5   3      403.24      380.18     15.68 o 
   7   5   3       71.57       63.49     10.05 o 
   8   5   3      102.59      102.65      9.05 o 
   9   5   3      224.38      213.62     13.33 o 
  10   5   3        3.48       13.87      8.53 o 
  11   5   3      261.62      248.71     15.44 o 
  12   5   3       20.20       14.25      6.58 o 
  13   5   3       17.06       16.97      7.31 o 
 -13   6   3        2.95       -0.30      4.70 o 
 -12   6   3       31.81       45.54      8.08 o 
 -11   6   3       69.88       85.58      8.23 o 
 -10   6   3       33.31       45.65     11.62 o 
  -9   6   3       50.66       44.43      6.07 o 
  -8   6   3        7.81        8.84      3.56 o 
  -7   6   3        1.46       -2.01      2.77 o 
  -6   6   3      302.71      301.91     13.43 o 
  -5   6   3        1.63       -1.99      2.41 o 
  -4   6   3      357.11      374.99     10.85 o 
  -3   6   3       35.66       50.15      3.26 o 
  -2   6   3       81.47       94.19      4.81 o 
  -1   6   3      217.38      216.12      6.41 o 
   0   6   3        4.15        9.99      2.56 o 
   1   6   3        0.17       -1.79      1.79 o 
   2   6   3      208.74      221.21      6.28 o 
   3   6   3        0.08        0.29      1.85 o 
   4   6   3       47.34       46.06      5.38 o 
   5   6   3       42.56       54.13      8.83 o 
   6   6   3      301.11      316.39     14.57 o 
   7   6   3       23.58       31.01      7.62 o 
   8   6   3      271.51      262.06     14.43 o 
   9   6   3       27.78       25.23      6.67 o 
  10   6   3        5.23        5.46      5.27 o 
  11   6   3        0.74       -1.56      4.83 o 
  12   6   3       93.11      129.81     13.01 o 
 -11   7   3       11.75       14.77      5.53 o 
 -10   7   3        0.44        1.33      4.35 o 
  -9   7   3        5.75        3.76      3.99 o 
  -8   7   3        2.12        4.96      4.58 o 
  -7   7   3      110.21      110.31      7.83 o 
  -6   7   3        8.04        5.62      3.53 o 
  -5   7   3       34.13       27.84      4.56 o 
  -4   7   3        0.03        2.39      2.89 o 
  -3   7   3        5.16        1.86      2.10 o 
  -2   7   3        1.57        2.60      2.39 o 
  -1   7   3      505.23      515.48     10.27 o 
   0   7   3       41.15       39.74      3.91 o 
   1   7   3        2.42        4.65      2.68 o 
   2   7   3      120.39      120.41      5.01 o 
   3   7   3       14.77       10.43      2.82 o 
   4   7   3        0.80       -0.15      2.64 o 
   5   7   3        4.08        0.29      3.64 o 
   6   7   3      265.63      228.25     13.44 o 
   7   7   3       15.12       13.89      5.37 o 
   8   7   3       55.43       46.93      7.89 o 
   9   7   3      306.70      355.97     18.95 o 
  10   7   3       28.87       26.48      7.72 o 
  -9   8   3       10.21       14.15      5.53 o 
  -8   8   3       50.10       61.30      7.16 o 
  -7   8   3       15.53       17.42      5.09 o 
  -6   8   3      101.51      122.40     12.22 o 
  -5   8   3      197.89      192.56     11.48 o 
  -4   8   3      134.16      151.61      8.41 o 
  -3   8   3      204.08      219.08      9.66 o 
  -2   8   3       34.57       25.73      5.45 o 
  -1   8   3      205.12      212.08      6.98 o 
   0   8   3       47.55       40.70      4.09 o 
   1   8   3       21.53       19.33      3.73 o 
   2   8   3       34.47       34.06      4.62 o 
   3   8   3       40.06       56.23      5.01 o 
   4   8   3        0.10       -3.45      3.45 o 
   5   8   3      173.14      166.06     18.28 o 
   6   8   3       17.39       26.45      6.67 o 
   7   8   3       19.53       21.99      6.85 o 
   8   8   3      158.18      169.54     27.11 o 
  -5   9   3       11.61       11.32      5.37 o 
  -4   9   3        4.41       -0.05      3.74 o 
  -3   9   3       33.01       32.95      6.59 o 
  -2   9   3        7.31        5.30      3.14 o 
  -1   9   3       36.42       43.98      9.14 o 
   0   9   3       81.59       80.56      7.08 o 
   1   9   3        0.18       -3.14      3.47 o 
   2   9   3       56.01       62.76      7.33 o 
   3   9   3        4.57        4.47      4.35 o 
   4   9   3       62.11       58.74      7.24 o 
 -16   0   4       75.75       67.39     12.79 o 
 -14   0   4       17.17       32.78      9.22 o 
 -12   0   4       40.69       47.32     12.79 o 
 -10   0   4     1259.23     1159.91     21.22 o 
  -8   0   4      504.91      469.22     10.47 o 
  -6   0   4      147.70      276.48     10.47 o 
  -4   0   4     8681.06     8376.33    131.31 o 
  -2   0   4    14858.16    14619.43    312.27 o 
   0   0   4     1073.29     1055.79     15.97 o 
   2   0   4        8.19       14.65      1.85 o 
   4   0   4       87.25       91.19      9.64 o 
   6   0   4      321.19      313.70      8.55 o 
   8   0   4      306.18      303.96     10.98 o 
  10   0   4       98.77       65.24      6.47 o 
  12   0   4      222.41      221.15     18.28 o 
  14   0   4      236.03      279.64     21.32 o 
 -16   1   4      133.06      116.65     11.87 o 
 -15   1   4       24.72       29.91      6.32 o 
 -14   1   4      169.77      187.58     10.32 o 
 -13   1   4       41.13       57.01      6.68 o 
 -12   1   4       27.38       20.22      4.97 o 
 -11   1   4       26.72       20.39      3.00 o 
 -10   1   4     1091.09     1056.19     17.92 o 
  -9   1   4       61.91       59.00      5.00 o 
  -8   1   4      212.03      193.29      4.22 o 
  -7   1   4       16.47       32.08      2.05 o 
  -6   1   4      177.53      266.00      4.35 o 
  -5   1   4      903.27      919.64     10.84 o 
  -4   1   4      172.85      120.47      3.31 o 
  -3   1   4     1200.81     1185.96     13.71 o 
  -2   1   4     4773.53     5084.67     62.38 o 
  -1   1   4     3298.99     3435.99     47.35 o 
   0   1   4     4768.07     5008.32     60.99 o 
   1   1   4      188.49      193.10      3.67 o 
   2   1   4       73.40       56.86      2.32 o 
   3   1   4      112.39      133.62      3.21 o 
   4   1   4     4340.76     4362.13     46.60 o 
   5   1   4       39.23       43.87      2.36 o 
   6   1   4      703.62      623.89      9.79 o 
   7   1   4      120.33      136.88      5.21 o 
   8   1   4      375.05      321.17     11.41 o 
   9   1   4       86.23       67.89      3.94 o 
  10   1   4       77.98       68.22      4.71 o 
  11   1   4       47.46       43.31      5.19 o 
  12   1   4       32.12       25.37      5.80 o 
  13   1   4       23.83       17.16      5.21 o 
  14   1   4        6.44        8.08      5.24 o 
  15   1   4        0.02       -5.03      5.03 o 
 -16   2   4       43.18       27.23     11.95 o 
 -15   2   4       54.99       53.95     12.72 o 
 -14   2   4        1.31        3.98      8.06 o 
 -13   2   4       73.69      103.08     13.18 o 
 -12   2   4      114.67      118.68      5.86 o 
 -11   2   4      821.31      821.04     13.04 o 
 -10   2   4     1139.11     1079.12     21.77 o 
  -9   2   4       49.34       37.70      3.30 o 
  -8   2   4     1018.85     1001.93     15.45 o 
  -7   2   4      319.85      307.77      9.20 o 
  -6   2   4      624.76      800.25     11.88 o 
  -5   2   4      286.38      400.52      9.90 o 
  -4   2   4     2458.06     2472.45     36.05 o 
  -3   2   4     3802.81     3795.87     53.60 o 
  -2   2   4      130.33      102.55      3.55 o 
  -1   2   4     3593.80     3743.40     52.85 o 
   0   2   4     6715.25     6997.73    111.15 o 
   1   2   4     2175.90     2269.83     29.45 o 
   2   2   4     3196.86     3219.19     45.74 o 
   3   2   4      355.14      408.28     10.47 o 
   4   2   4       82.66       48.41      2.69 o 
   5   2   4      135.10      174.99      5.16 o 
   6   2   4       45.51       35.81      2.78 o 
   7   2   4        1.24        3.14      1.70 o 
   8   2   4      994.94     1031.37     18.02 o 
   9   2   4        1.78        0.70      2.79 o 
  10   2   4       21.06       22.10      4.28 o 
  11   2   4       21.08       33.78      5.18 o 
  12   2   4      168.28      185.21     11.34 o 
  13   2   4       95.46      164.63     36.86 o 
  14   2   4       62.86       89.62     13.52 o 
  15   2   4        5.18       15.61     14.62 o 
 -16   3   4       21.82       30.46     15.23 o 
 -15   3   4        4.48      -10.36     10.36 o 
 -14   3   4       40.60       37.77     14.01 o 
 -13   3   4      201.89      238.87     16.00 o 
 -12   3   4      216.17      235.86      9.23 o 
 -11   3   4      172.23      160.95      7.66 o 
 -10   3   4      359.11      355.55     12.66 o 
  -9   3   4      570.47      607.69     13.85 o 
  -8   3   4        7.76        9.89      2.47 o 
  -7   3   4        0.04       -0.84      1.73 o 
  -6   3   4      984.49     1026.97     18.09 o 
  -5   3   4      452.24      488.94      8.76 o 
  -4   3   4      528.08      561.83      9.59 o 
  -3   3   4      171.50      170.74      3.87 o 
  -2   3   4      297.61      271.01      4.80 o 
  -1   3   4     1960.92     2079.41     25.12 o 
   0   3   4      720.81      845.93     12.91 o 
   1   3   4       42.84       47.40      2.39 o 
   2   3   4       32.75       31.93      2.59 o 
   3   3   4      930.82      922.91     14.52 o 
   4   3   4     2338.23     2276.58     36.23 o 
   5   3   4      375.62      329.36      7.50 o 
   6   3   4     3506.81     3408.72     50.79 o 
   7   3   4      153.65      123.31      5.21 o 
   8   3   4     1374.81     1371.34     41.51 o 
   9   3   4      111.41       95.20      7.26 o 
  10   3   4      749.10      670.07     19.65 o 
  11   3   4        8.98        9.32      4.46 o 
  12   3   4        9.37       10.50      4.32 o 
  13   3   4        6.05        8.70      5.63 o 
  14   3   4        7.52       -7.31      9.75 o 
  15   3   4       12.24       -4.53      9.22 o 
 -15   4   4       33.83       31.68     15.23 o 
 -14   4   4        3.55        2.26      4.15 o 
 -13   4   4       44.89       43.78      5.55 o 
 -12   4   4      205.56      211.92      9.32 o 
 -11   4   4        7.40        1.46      3.10 o 
 -10   4   4      173.86      170.69      9.01 o 
  -9   4   4      497.58      462.07     20.76 o 
  -8   4   4       80.02       74.40      5.64 o 
  -7   4   4      407.21      361.16     14.33 o 
  -6   4   4       64.87       69.99      6.16 o 
  -5   4   4       12.13        6.12      1.57 o 
  -4   4   4     1527.13     1589.71     22.73 o 
  -3   4   4     2199.55     2263.24     27.59 o 
  -2   4   4      120.36      114.87      4.17 o 
  -1   4   4       19.55       25.23      3.50 o 
   0   4   4     2644.48     2672.66     35.22 o 
   1   4   4      411.39      400.13      7.90 o 
   2   4   4      263.91      289.63      6.38 o 
   3   4   4       82.84       94.71      4.48 o 
   4   4   4       54.76       80.27      3.92 o 
   5   4   4        1.81        3.61      2.07 o 
   6   4   4      116.39      123.50      7.22 o 
   7   4   4       34.21       47.52      9.75 o 
   8   4   4      410.94      421.55     28.02 o 
   9   4   4        2.02        0.68      3.21 o 
  10   4   4       86.84       77.60      9.08 o 
  11   4   4       40.47       43.93      6.62 o 
  12   4   4       86.34       93.15      8.96 o 
  13   4   4        4.05        6.48      5.06 o 
  14   4   4       15.05       27.32      8.22 o 
 -14   5   4        7.50        2.66      4.65 o 
 -13   5   4      147.99      166.55     10.72 o 
 -12   5   4        0.08        0.52      3.74 o 
 -11   5   4      459.91      475.35     16.41 o 
 -10   5   4        3.49        4.66      3.56 o 
  -9   5   4      426.65      418.07     15.48 o 
  -8   5   4       81.14       68.50      5.92 o 
  -7   5   4       33.28       37.50      4.64 o 
  -6   5   4      146.58      166.41     12.61 o 
  -5   5   4      221.81      220.65      6.01 o 
  -4   5   4       23.13       21.76      2.30 o 
  -3   5   4       95.99       88.77      3.43 o 
  -2   5   4      214.04      217.00      4.97 o 
  -1   5   4       97.79       96.24      3.84 o 
   0   5   4       14.63        4.70      1.67 o 
   1   5   4      489.32      452.13      9.03 o 
   2   5   4       39.71       33.21      3.69 o 
   3   5   4      864.99      868.08     14.60 o 
   4   5   4        0.23       -0.70      2.01 o 
   5   5   4      945.81      939.82     18.25 o 
   6   5   4       64.22       77.62      7.53 o 
   7   5   4      617.13      588.52     21.32 o 
   8   5   4       68.66       87.91     11.88 o 
   9   5   4      114.94      117.00     10.55 o 
  10   5   4      186.77      176.58     44.78 o 
  11   5   4       44.21       22.47      6.73 o 
  12   5   4        1.10       -2.36      4.70 o 
  13   5   4       47.63       62.76     16.45 o 
 -13   6   4        5.94        5.48      5.16 o 
 -12   6   4        8.49       10.63      5.32 o 
 -11   6   4       23.05       31.59      5.91 o 
 -10   6   4       60.43       55.89      6.72 o 
  -9   6   4      318.28      290.09     18.83 o 
  -8   6   4       21.92       18.50      4.26 o 
  -7   6   4      148.64      135.59      9.99 o 
  -6   6   4        7.21        2.79      2.95 o 
  -5   6   4      417.62      388.12     12.53 o 
  -4   6   4      212.67      205.79      7.14 o 
  -3   6   4      969.00     1015.66     14.81 o 
  -2   6   4      212.39      211.65      7.77 o 
  -1   6   4      163.89      161.79      5.31 o 
   0   6   4        5.54        5.48      2.09 o 
   1   6   4       60.32       61.28      3.54 o 
   2   6   4       32.40       32.54      2.72 o 
   3   6   4        1.19        3.34      2.28 o 
   4   6   4        5.51        5.10      2.63 o 
   5   6   4       94.02      101.16      6.72 o 
   6   6   4       28.64       27.59      6.09 o 
   7   6   4       66.77       70.30     15.84 o 
   8   6   4       86.46       73.42      9.05 o 
   9   6   4       16.30       12.51      9.14 o 
  10   6   4      416.02      411.47     26.50 o 
  11   6   4       49.32       72.66     17.36 o 
  12   6   4        6.33        4.51      6.08 o 
 -11   7   4       85.07       76.91      8.67 o 
 -10   7   4        2.69        2.63      4.22 o 
  -9   7   4      109.91      110.47      8.67 o 
  -8   7   4        0.23        2.53      3.56 o 
  -7   7   4        7.81        6.78      4.72 o 
  -6   7   4      179.75      177.61     14.15 o 
  -5   7   4       97.58      110.08      7.09 o 
  -4   7   4        0.03        0.62      2.74 o 
  -3   7   4        8.06        8.77      3.20 o 
  -2   7   4       18.90       24.87      3.32 o 
  -1   7   4       58.68       54.55      3.57 o 
   0   7   4       40.21       45.07      3.03 o 
   1   7   4       75.58       70.79      4.00 o 
   2   7   4      161.81      166.87      6.53 o 
   3   7   4       63.52       69.48      4.80 o 
   4   7   4      106.86      117.28      9.26 o 
   5   7   4      496.80      470.17     18.99 o 
   6   7   4        6.75        8.64      4.68 o 
   7   7   4       67.63       60.79     11.58 o 
   8   7   4       14.04       19.68     10.05 o 
   9   7   4      100.06      112.44     11.84 o 
  10   7   4        9.90       10.19      6.42 o 
  -9   8   4      103.69      110.49      9.32 o 
  -8   8   4       23.80       23.15      5.49 o 
  -7   8   4       59.00       59.79      6.85 o 
  -6   8   4      270.63      266.43     12.03 o 
  -5   8   4       27.55       29.05      9.29 o 
  -4   8   4       30.35       35.97      5.07 o 
  -3   8   4      150.25      176.98      8.41 o 
  -2   8   4       61.79       76.71      5.00 o 
  -1   8   4      390.63      376.41      8.50 o 
   0   8   4        1.81       -0.13      2.36 o 
   1   8   4       98.47      106.16      5.10 o 
   2   8   4        6.62        7.22      3.34 o 
   3   8   4        0.01        2.53      3.28 o 
   4   8   4        0.04        2.69      3.36 o 
   5   8   4       57.88       51.21     12.18 o 
   6   8   4       10.42       13.56      5.99 o 
   7   8   4        5.78        4.17      5.27 o 
   8   8   4       23.46       31.60      8.39 o 
  -5   9   4        0.65       -3.48      3.48 o 
  -4   9   4       22.95       18.54      6.09 o 
  -3   9   4        0.00        2.03      6.65 o 
  -2   9   4       37.32       50.51      5.15 o 
  -1   9   4       40.40       40.00      5.65 o 
   0   9   4      132.38      134.09      6.70 o 
   1   9   4       29.90       29.50      5.40 o 
   2   9   4       22.70       21.40      5.25 o 
   3   9   4       11.10       13.25      4.18 o 
   4   9   4      137.49      150.71     10.29 o 
 -15   0   5       89.03      120.06     13.55 o 
 -13   0   5      565.60      527.21     24.34 o 
 -11   0   5      565.56      543.65     55.74 o 
  -9   0   5      265.83      277.80      8.78 o 
  -7   0   5      203.84      231.29      6.97 o 
  -5   0   5     1582.28     1448.75     22.79 o 
  -3   0   5    16200.54    16830.54    299.38 o 
  -1   0   5     9387.81     9697.34    129.78 o 
   1   0   5     2763.22     3012.88     66.87 o 
   3   0   5     1185.28     1288.46     20.67 o 
   5   0   5     2440.71     2767.48     47.99 o 
   7   0   5     1276.16     1337.12     24.27 o 
   9   0   5       29.51       32.96      5.18 o 
  11   0   5      477.76      391.13     23.76 o 
  13   0   5       21.86       20.71      9.14 o 
  15   0   5        8.51        8.53      9.75 o 
 -16   1   5        0.54       -1.39      5.36 o 
 -15   1   5      160.42      141.35      9.73 o 
 -14   1   5       32.07       22.64      6.83 o 
 -13   1   5       10.50       10.78      4.82 o 
 -12   1   5       48.00       46.11      6.04 o 
 -11   1   5     3485.23     3275.82     39.61 o 
 -10   1   5        0.01        2.06      1.98 o 
  -9   1   5       54.45       42.45      2.79 o 
  -8   1   5        1.31        2.49      1.37 o 
  -7   1   5     4687.98     4810.75     45.87 o 
  -6   1   5      418.09      405.35      5.92 o 
  -5   1   5      444.81      336.68      5.22 o 
  -4   1   5      167.81      266.48      4.85 o 
  -3   1   5      119.47       99.53      2.79 o 
  -2   1   5      396.07      432.34      6.54 o 
  -1   1   5        0.23        2.79      0.93 o 
   0   1   5      928.11      987.78     12.66 o 
   1   1   5     1262.05     1302.41     17.10 o 
   2   1   5      384.88      360.77      6.97 o 
   3   1   5       95.73       53.31      2.20 o 
   4   1   5      520.95      605.65      8.93 o 
   5   1   5     2641.73     3146.13     35.46 o 
   6   1   5       38.30       31.00      2.28 o 
   7   1   5      491.03      492.34     12.62 o 
   8   1   5      266.15      233.35      6.34 o 
   9   1   5      712.89      673.43     13.11 o 
  10   1   5        0.85       -2.30      2.30 o 
  11   1   5        4.89       16.31      3.69 o 
  12   1   5        5.42       -3.66      5.89 o 
  13   1   5        4.85        3.38      4.67 o 
  14   1   5       44.77       32.77      6.26 o 
  15   1   5       54.03       50.03     11.58 o 
 -16   2   5       17.77        9.40     10.89 o 
 -15   2   5      510.30      556.84     36.55 o 
 -14   2   5       12.84       21.17      9.44 o 
 -13   2   5      751.06      746.78     24.96 o 
 -12   2   5       78.36       85.08      5.20 o 
 -11   2   5       30.68       29.62      3.41 o 
 -10   2   5      206.78      219.47      5.66 o 
  -9   2   5        1.20        1.69      2.03 o 
  -8   2   5        0.06       -0.46      1.61 o 
  -7   2   5       46.85       40.38      3.04 o 
  -6   2   5       26.60       45.60      1.95 o 
  -5   2   5       49.94      102.47      5.00 o 
  -4   2   5     1738.73     1852.30     29.02 o 
  -3   2   5        1.59       10.36      2.64 o 
  -2   2   5      257.23      266.44      6.24 o 
  -1   2   5      281.57      289.75      8.85 o 
   0   2   5      257.85      256.73      6.18 o 
   1   2   5     4287.99     4163.00     67.22 o 
   2   2   5      296.53      308.31      6.48 o 
   3   2   5     2779.23     2844.29     33.52 o 
   4   2   5        7.78        3.86      1.50 o 
   5   2   5      628.33      725.28     11.93 o 
   6   2   5       62.08       65.40      4.90 o 
   7   2   5       24.54       31.18      3.63 o 
   8   2   5        5.25        2.08      1.80 o 
   9   2   5      149.65      146.22      9.41 o 
  10   2   5      103.89       92.55      6.95 o 
  11   2   5      512.91      488.33     24.18 o 
  12   2   5      190.39      172.95     10.76 o 
  13   2   5       28.58       25.63      9.75 o 
  14   2   5        1.38       -7.01      8.21 o 
  15   2   5       44.86       20.74     10.70 o 
 -16   3   5       30.14       20.71     13.40 o 
 -15   3   5       70.31       52.39     15.23 o 
 -14   3   5       41.75       26.81     12.18 o 
 -13   3   5      219.67      236.51     11.38 o 
 -12   3   5      169.30      175.18     11.70 o 
 -11   3   5     1277.00     1279.26     24.74 o 
 -10   3   5      399.85      380.03     13.28 o 
  -9   3   5      382.61      411.96     13.10 o 
  -8   3   5      358.36      331.50     12.14 o 
  -7   3   5      471.86      517.47     11.42 o 
  -6   3   5      172.89      175.77      5.11 o 
  -5   3   5        0.49        1.39      1.15 o 
  -4   3   5      312.01      364.51      7.30 o 
  -3   3   5     1226.48     1393.10     18.11 o 
  -2   3   5       31.59       45.52      3.35 o 
  -1   3   5        8.47        5.35      1.72 o 
   0   3   5       95.40       95.21      3.45 o 
   1   3   5        2.22       16.87      2.65 o 
   2   3   5       35.57       39.65      2.53 o 
   3   3   5      398.98      387.94      8.49 o 
   4   3   5        2.61        2.15      1.73 o 
   5   3   5       11.45       35.15      2.89 o 
   6   3   5      355.48      313.88      8.71 o 
   7   3   5      122.98      127.59      5.46 o 
   8   3   5      144.09      132.35      7.97 o 
   9   3   5      146.05      159.81      9.04 o 
  10   3   5       16.95       28.63      5.25 o 
  11   3   5      127.08      133.68      9.23 o 
  12   3   5        0.87       -3.68      3.68 o 
  13   3   5       40.69       32.23      7.46 o 
  14   3   5       33.75       24.98     12.79 o 
 -15   4   5      338.82      459.97     34.73 o 
 -14   4   5      383.98      417.03     19.87 o 
 -13   4   5      128.73      138.59     10.73 o 
 -12   4   5      320.38      328.97     11.62 o 
 -11   4   5        2.16        6.14      3.66 o 
 -10   4   5      188.22      185.08      9.45 o 
  -9   4   5        0.18       -1.47      2.58 o 
  -8   4   5        8.32       11.28      3.27 o 
  -7   4   5      108.83      124.63      6.81 o 
  -6   4   5       18.26       10.23      5.28 o 
  -5   4   5      659.70      727.18     12.44 o 
  -4   4   5       31.76       41.49      3.48 o 
  -3   4   5       69.07       66.88      2.95 o 
  -2   4   5      176.55      185.72      4.31 o 
  -1   4   5       17.40       21.42      2.19 o 
   0   4   5      982.43      943.27     15.09 o 
   1   4   5     1398.80     1423.41     18.52 o 
   2   4   5       89.95       94.20      3.87 o 
   3   4   5      156.70      152.68      5.22 o 
   4   4   5       56.87       62.68      4.68 o 
   5   4   5      573.20      596.59     13.11 o 
   6   4   5      300.48      304.91     17.16 o 
   7   4   5        0.93       -2.66      2.66 o 
   8   4   5      579.96      594.61     23.46 o 
   9   4   5       16.01       17.15      5.40 o 
  10   4   5      262.24      252.34     56.66 o 
  11   4   5      129.39      134.63      9.84 o 
  12   4   5       59.50       60.70      7.68 o 
  13   4   5        0.39       -1.03      4.87 o 
  14   4   5       14.24       21.79      7.75 o 
 -14   5   5        5.50        2.37      4.73 o 
 -13   5   5        7.44       13.03      6.52 o 
 -12   5   5       70.66       75.53      7.47 o 
 -11   5   5       72.01       63.53      6.77 o 
 -10   5   5      356.64      356.63     13.56 o 
  -9   5   5        0.52        1.94      3.90 o 
  -8   5   5      703.75      659.27     19.83 o 
  -7   5   5      161.25      189.65      8.77 o 
  -6   5   5      299.01      302.42     10.75 o 
  -5   5   5      234.99      243.42      7.58 o 
  -4   5   5        2.07        6.16      2.63 o 
  -3   5   5       39.39       49.90      3.35 o 
  -2   5   5       71.48       81.34      3.89 o 
  -1   5   5      192.57      204.61      5.94 o 
   0   5   5      758.42      783.52     13.72 o 
   1   5   5      385.93      364.83      8.70 o 
   2   5   5       70.38       70.16      3.70 o 
   3   5   5      228.48      245.41      6.93 o 
   4   5   5      291.02      260.11      8.32 o 
   5   5   5      746.64      757.14     24.97 o 
   6   5   5       27.92       33.82      8.53 o 
   7   5   5        0.01       -2.72      3.49 o 
   8   5   5       20.18       13.82     10.05 o 
   9   5   5        1.04        5.70      5.48 o 
  10   5   5       67.01       74.48      9.45 o 
  11   5   5        0.50        4.07      4.78 o 
  12   5   5       28.42       52.57     15.84 o 
  13   5   5        0.36        2.46      5.97 o 
 -13   6   5       10.66       -2.49      5.44 o 
 -12   6   5      146.47      158.57     10.70 o 
 -11   6   5       59.02       73.87      7.48 o 
 -10   6   5       28.12       17.74      4.78 o 
  -9   6   5       18.32       15.58      4.59 o 
  -8   6   5        0.54       -0.05      3.20 o 
  -7   6   5      100.56       94.04      7.07 o 
  -6   6   5        0.27       -1.30      2.75 o 
  -5   6   5       14.49        8.80      3.31 o 
  -4   6   5       10.09        7.52      2.42 o 
  -3   6   5      557.46      582.29     13.38 o 
  -2   6   5       15.74       16.61      2.45 o 
  -1   6   5       86.10       95.28      5.28 o 
   0   6   5      487.90      470.48     10.04 o 
   1   6   5        0.49        1.32      1.85 o 
   2   6   5      179.69      166.02      6.36 o 
   3   6   5        7.57        5.47      2.57 o 
   4   6   5       81.07       71.51      5.54 o 
   5   6   5      480.56      467.98     14.44 o 
   6   6   5      235.41      228.97     13.33 o 
   7   6   5      154.50      142.54     20.10 o 
   8   6   5      109.47      124.37     15.23 o 
   9   6   5        1.47        3.78      5.18 o 
  10   6   5      420.47      408.57     20.89 o 
  11   6   5        7.78       10.36      9.75 o 
 -11   7   5       21.61       12.11      5.19 o 
 -10   7   5      141.87      134.55     13.52 o 
  -9   7   5       33.17       22.61      6.05 o 
  -8   7   5       88.95       81.26     10.57 o 
  -7   7   5       39.25       38.81      5.59 o 
  -6   7   5      285.11      303.69     11.89 o 
  -5   7   5       96.60      119.01      7.52 o 
  -4   7   5       28.91       28.76      4.42 o 
  -3   7   5      129.40      124.32      6.15 o 
  -2   7   5        0.28        2.80      1.95 o 
  -1   7   5        0.99       -1.00      1.95 o 
   0   7   5       68.99       62.48      5.02 o 
   1   7   5       57.45       65.06      4.22 o 
   2   7   5       31.48       33.29      3.65 o 
   3   7   5        0.86        1.71      2.91 o 
   4   7   5       19.16       28.03      4.70 o 
   5   7   5      101.99      101.42      8.25 o 
   6   7   5        4.32        2.41      4.51 o 
   7   7   5       77.87       71.32     11.27 o 
   8   7   5       84.39       88.09     10.36 o 
   9   7   5       19.40       13.40      7.92 o 
  10   7   5        0.11       -4.55      5.55 o 
  -9   8   5       24.35       22.33      5.85 o 
  -8   8   5       55.95       59.58      7.22 o 
  -7   8   5       52.35       54.76      8.20 o 
  -6   8   5        1.88       -1.12      3.89 o 
  -5   8   5        3.57       -4.27      4.31 o 
  -4   8   5       49.44       52.90      5.72 o 
  -3   8   5       20.24       25.45      5.06 o 
  -2   8   5        3.33       -1.07      4.18 o 
  -1   8   5      296.66      326.77     14.66 o 
   0   8   5        6.12        8.73      3.45 o 
   1   8   5      141.00      140.40      6.46 o 
   2   8   5      161.62      166.87      7.29 o 
   3   8   5        0.32       -2.54      3.13 o 
   4   8   5       36.30       31.11     10.06 o 
   5   8   5      208.59      187.27     13.17 o 
   6   8   5       25.21       28.57      8.83 o 
   7   8   5       27.29       19.13      7.10 o 
  -5   9   5      139.29      141.84      9.43 o 
  -4   9   5       22.31       15.98      4.76 o 
  -3   9   5        0.06       -2.66      3.79 o 
  -2   9   5       20.74       18.09      4.04 o 
  -1   9   5        3.63        8.06      3.15 o 
   0   9   5        4.59        6.76      2.87 o 
   1   9   5       11.19       11.24      3.57 o 
   2   9   5        0.34       -0.18      2.89 o 
   3   9   5       16.05       21.09      4.65 o 
 -16   0   6        0.07        2.44     13.40 o 
 -14   0   6      173.73      210.72     16.22 o 
 -12   0   6      126.09      114.72     11.81 o 
 -10   0   6     2966.81     2841.21     52.95 o 
  -8   0   6     1321.77     1310.53     23.10 o 
  -6   0   6     6526.52     7702.10    106.82 o 
  -4   0   6        3.65        3.02      1.30 o 
  -2   0   6     1228.82     1518.71     23.05 o 
   0   0   6    15802.97    16141.99    215.11 o 
   2   0   6     2446.12     2498.27     42.63 o 
   4   0   6      535.59      671.40     16.52 o 
   6   0   6      310.98      296.58     17.26 o 
   8   0   6       99.90      117.51      6.59 o 
  10   0   6       87.30       72.46     14.93 o 
  12   0   6      116.93      136.47     14.62 o 
  14   0   6       42.09       44.47     10.97 o 
 -16   1   6        9.99       13.84     11.13 o 
 -15   1   6        3.11        7.98      5.41 o 
 -14   1   6      145.03      161.23      9.80 o 
 -13   1   6       75.47       59.61      6.73 o 
 -12   1   6      273.68      231.04     10.68 o 
 -11   1   6      151.16      141.56      5.51 o 
 -10   1   6        4.80       15.13      2.90 o 
  -9   1   6        0.45       -0.05      1.90 o 
  -8   1   6     1362.84     1226.82     14.37 o 
  -7   1   6       46.26       73.29      2.63 o 
  -6   1   6      301.07      219.68      4.40 o 
  -5   1   6      122.69       96.11      2.69 o 
  -4   1   6     1272.83     1341.19     17.24 o 
  -3   1   6     1026.33     1044.94     13.70 o 
  -2   1   6       14.84        1.40      0.97 o 
  -1   1   6      165.22      190.62      4.05 o 
   0   1   6     2925.99     3026.53     35.09 o 
   1   1   6      342.31      300.90      5.64 o 
   2   1   6      444.64      374.87      6.11 o 
   3   1   6       21.54       18.56      1.57 o 
   4   1   6     3379.97     3759.73     38.65 o 
   5   1   6      285.02      288.03      6.06 o 
   6   1   6      127.88      124.49      4.16 o 
   7   1   6       27.42       34.04      2.82 o 
   8   1   6      288.63      259.80      6.95 o 
   9   1   6        3.27        1.63      3.12 o 
  10   1   6      120.52      117.88      6.64 o 
  11   1   6      134.49      123.42      7.01 o 
  12   1   6       83.11      101.89      8.04 o 
  13   1   6        1.01       -0.46      4.96 o 
  14   1   6      291.56      409.78     36.25 o 
  15   1   6        7.67        9.38      6.08 o 
 -16   2   6        0.19       -9.32      9.32 o 
 -15   2   6      280.43      290.39     21.49 o 
 -14   2   6       72.74       80.32     10.20 o 
 -13   2   6       64.32       66.86     10.30 o 
 -12   2   6       97.62      110.60      5.72 o 
 -11   2   6       89.51      100.45      6.58 o 
 -10   2   6     2449.55     2356.53     28.93 o 
  -9   2   6       13.73       16.07      2.08 o 
  -8   2   6      150.99      167.73      5.40 o 
  -7   2   6       10.80        9.77      1.49 o 
  -6   2   6     4277.62     4686.85     50.14 o 
  -5   2   6      226.35      279.07      5.48 o 
  -4   2   6       72.65       66.71      2.38 o 
  -3   2   6      290.79      316.24      8.52 o 
  -2   2   6      402.40      337.41      7.67 o 
  -1   2   6     1040.85     1128.36     21.55 o 
   0   2   6     2784.17     2704.08     39.40 o 
   1   2   6     3256.75     3408.21     43.67 o 
   2   2   6     1895.27     1898.75     26.25 o 
   3   2   6      742.47      745.59     11.77 o 
   4   2   6     1482.89     1487.48     20.37 o 
   5   2   6      863.36      832.80     13.49 o 
   6   2   6      173.75      145.03      6.16 o 
   7   2   6      385.64      351.82      9.00 o 
   8   2   6        2.25        2.75      3.20 o 
   9   2   6       92.33      107.06      7.00 o 
  10   2   6      417.84      382.54     12.96 o 
  11   2   6        0.47       -2.35      3.71 o 
  12   2   6        2.32       -2.42      5.16 o 
  13   2   6        0.84        3.08      8.30 o 
  14   2   6        9.40       12.89      9.47 o 
  15   2   6        4.41       -1.27      9.47 o 
 -15   3   6        4.30       17.67     12.18 o 
 -14   3   6      143.03      113.32     17.67 o 
 -13   3   6       10.76        6.20      3.72 o 
 -12   3   6       31.03       34.58      4.58 o 
 -11   3   6        1.45       -2.41      2.41 o 
 -10   3   6      576.72      566.90     14.24 o 
  -9   3   6      300.68      253.60      8.53 o 
  -8   3   6      551.44      502.70     11.90 o 
  -7   3   6      181.21      152.80      5.86 o 
  -6   3   6      666.54      767.54     14.36 o 
  -5   3   6      995.63     1058.03     18.42 o 
  -4   3   6       64.67       68.76      3.61 o 
  -3   3   6      734.06      817.11     12.14 o 
  -2   3   6      708.91      786.57     11.76 o 
  -1   3   6     1713.19     1755.31     30.63 o 
   0   3   6    10009.58    10264.35    124.88 o 
   1   3   6      341.32      355.44      8.50 o 
   2   3   6      118.50      153.39      4.93 o 
   3   3   6       78.72       82.65      3.77 o 
   4   3   6      153.42      209.25      8.68 o 
   5   3   6       63.90       83.16      4.29 o 
   6   3   6      195.24      173.85      6.85 o 
   7   3   6      103.07       83.81      6.60 o 
   8   3   6     1178.69     1106.33     26.32 o 
   9   3   6      225.54      217.27     10.83 o 
  10   3   6      194.92      162.44     16.89 o 
  11   3   6       90.89       79.46      7.88 o 
  12   3   6        7.08        6.68      7.01 o 
  13   3   6       76.25      109.71     11.10 o 
  14   3   6      128.92      173.63     21.93 o 
 -15   4   6       63.43       60.31     16.45 o 
 -14   4   6        6.63        4.82      5.36 o 
 -13   4   6       42.04       44.37      8.00 o 
 -12   4   6        5.39        2.77      3.28 o 
 -11   4   6      861.46      890.86     23.32 o 
 -10   4   6     1375.21     1339.68     58.15 o 
  -9   4   6      353.89      370.47     12.72 o 
  -8   4   6      227.93      237.56      9.74 o 
  -7   4   6       20.08       19.56      3.62 o 
  -6   4   6      849.07      885.08     20.43 o 
  -5   4   6      270.99      279.70      7.69 o 
  -4   4   6       49.85       59.52      3.27 o 
  -3   4   6      758.64      796.99     12.76 o 
  -2   4   6       25.54       31.95      2.43 o 
  -1   4   6      965.83     1025.81     16.40 o 
   0   4   6     1524.81     1531.75     22.34 o 
   1   4   6      912.98      991.13     19.03 o 
   2   4   6        0.08        5.25      1.80 o 
   3   4   6      946.70      938.95     15.94 o 
   4   4   6      270.95      288.49     10.64 o 
   5   4   6      121.29      114.00      8.35 o 
   6   4   6        1.65        1.06      2.32 o 
   7   4   6      275.47      259.67     23.76 o 
   8   4   6        3.34        0.65      3.66 o 
   9   4   6        3.60       -3.05      5.48 o 
  10   4   6       77.37       82.03      8.67 o 
  11   4   6        1.40        3.64      4.21 o 
  12   4   6       11.97        8.71      5.84 o 
  13   4   6        3.16       12.66      6.64 o 
 -14   5   6       35.21       25.28      6.42 o 
 -13   5   6       33.23       18.33      5.36 o 
 -12   5   6      143.06      136.88      9.53 o 
 -11   5   6      161.70      137.60     11.90 o 
 -10   5   6        1.98        6.38      3.53 o 
  -9   5   6      405.88      375.08     13.57 o 
  -8   5   6      122.31      122.47      7.78 o 
  -7   5   6      931.43      917.46     23.56 o 
  -6   5   6      258.09      269.66     15.71 o 
  -5   5   6     1432.60     1393.61     24.53 o 
  -4   5   6       15.87       14.85      2.61 o 
  -3   5   6      251.95      265.38      9.36 o 
  -2   5   6      183.20      208.58      7.95 o 
  -1   5   6      748.10      733.69     18.32 o 
   0   5   6       26.72       31.49      2.94 o 
   1   5   6      826.50      863.34     14.50 o 
   2   5   6       73.31       76.25      4.09 o 
   3   5   6       78.13       68.27      4.62 o 
   4   5   6       47.36       48.46      5.72 o 
   5   5   6       54.03       58.37      4.64 o 
   6   5   6       16.03       17.35      4.12 o 
   7   5   6      290.39      252.82     14.00 o 
   8   5   6       11.91        9.62      4.83 o 
   9   5   6      765.79      753.71     29.24 o 
  10   5   6       48.38       44.21     10.36 o 
  11   5   6       37.87       40.79      8.33 o 
  12   5   6        0.48       -0.87      5.63 o 
 -13   6   6        8.90        7.63      5.09 o 
 -12   6   6       48.66       52.77      7.20 o 
 -11   6   6      312.50      296.76     13.73 o 
 -10   6   6       94.38       96.03     16.28 o 
  -9   6   6      402.86      426.95     27.31 o 
  -8   6   6       71.13       74.94      6.69 o 
  -7   6   6      150.63      164.18      8.96 o 
  -6   6   6      581.75      625.53     17.57 o 
  -5   6   6      306.65      298.04     11.16 o 
  -4   6   6       16.23       24.26      3.32 o 
  -3   6   6      605.74      583.05     13.79 o 
  -2   6   6        1.67        2.71      3.14 o 
  -1   6   6     1489.00     1467.86     26.62 o 
   0   6   6      483.61      515.31     20.51 o 
   1   6   6      414.34      422.74     10.58 o 
   2   6   6       77.22       76.32      4.88 o 
   3   6   6      513.69      491.48     12.45 o 
   4   6   6       94.77       92.14      5.78 o 
   5   6   6       52.06       47.52      8.47 o 
   6   6   6        4.25        0.72      4.05 o 
   7   6   6      494.15      497.33     28.94 o 
   8   6   6        0.00        1.22      4.06 o 
   9   6   6       10.54       10.36      6.03 o 
  10   6   6        0.02        0.07      5.27 o 
  11   6   6       16.15        8.92      6.42 o 
 -11   7   6        8.69        2.96      4.70 o 
 -10   7   6        1.63        1.58      4.46 o 
  -9   7   6       60.72       47.00      6.64 o 
  -8   7   6        0.53       -3.43      3.43 o 
  -7   7   6      281.41      270.10     18.29 o 
  -6   7   6        2.84        1.18      3.16 o 
  -5   7   6      107.43      116.64      7.57 o 
  -4   7   6       21.58       27.33      5.05 o 
  -3   7   6      424.87      445.50     28.14 o 
  -2   7   6        9.39        9.88      2.56 o 
  -1   7   6      114.67      118.49      5.47 o 
   0   7   6       34.32       35.35      4.95 o 
   1   7   6       69.62       70.83      6.38 o 
   2   7   6        0.84        3.22      2.87 o 
   3   7   6        0.34       -0.46      2.73 o 
   4   7   6      136.12      121.07      7.87 o 
   5   7   6       20.62       19.04      4.78 o 
   6   7   6        0.50        2.27      4.51 o 
   7   7   6      104.68      118.03     11.61 o 
   8   7   6      123.11      113.93     11.79 o 
   9   7   6      242.02      281.41     26.20 o 
  -8   8   6       10.55       11.30      4.95 o 
  -7   8   6        1.12        6.20      4.70 o 
  -6   8   6      292.12      277.99     12.65 o 
  -5   8   6      164.47      170.42      9.67 o 
  -4   8   6      311.93      316.20     12.53 o 
  -3   8   6       29.29       25.26      4.68 o 
  -2   8   6      168.68      194.05     15.15 o 
  -1   8   6      509.68      480.03     15.96 o 
   0   8   6       33.53       42.42      7.65 o 
   1   8   6      198.62      194.13      8.07 o 
   2   8   6       66.48       70.86      5.52 o 
   3   8   6      300.13      310.02     11.77 o 
   4   8   6       64.21       59.23      6.44 o 
   5   8   6      171.86      192.88     10.41 o 
   6   8   6        2.39       -0.10      5.12 o 
   7   8   6      109.73      118.20     15.54 o 
  -4   9   6        8.32       11.93      4.56 o 
  -3   9   6      120.05      118.52      9.70 o 
  -2   9   6       73.87       81.64      6.61 o 
  -1   9   6       88.11       83.38      7.27 o 
   0   9   6        0.07        4.80      2.72 o 
   1   9   6        3.08        0.23      2.89 o 
   2   9   6        0.28        0.30      3.76 o 
   3   9   6       27.03       29.80      5.46 o 
 -15   0   7        1.08       -4.96     14.62 o 
 -13   0   7        5.75        6.64      7.37 o 
 -11   0   7       88.12       96.32     16.14 o 
  -9   0   7     3440.71     3451.37     52.94 o 
  -7   0   7     4545.46     4704.51     68.03 o 
  -5   0   7     2860.13     2854.80     41.94 o 
  -3   0   7     1380.92     1650.34     29.41 o 
  -1   0   7     5965.75     6349.41     86.85 o 
   1   0   7       13.53       12.86      3.08 o 
   3   0   7      463.68      576.52     11.76 o 
   5   0   7     4092.63     3972.02     67.45 o 
   7   0   7      829.72      816.60     19.39 o 
   9   0   7      119.43      132.72      8.33 o 
  11   0   7      704.68      671.99     31.68 o 
  13   0   7       55.98       51.18     11.58 o 
  15   0   7       88.01       99.91     14.62 o 
 -16   1   7        1.91        7.90      5.72 o 
 -15   1   7       45.34       52.87      9.67 o 
 -14   1   7       35.25       33.16      6.22 o 
 -13   1   7       47.62       38.86      6.47 o 
 -12   1   7      199.75      186.19      9.76 o 
 -11   1   7     3194.60     2961.66     39.89 o 
 -10   1   7       46.44       57.71      5.79 o 
  -9   1   7       85.03      112.52      4.84 o 
  -8   1   7      315.19      329.89      6.79 o 
  -7   1   7      718.94      726.01     10.45 o 
  -6   1   7      295.50      332.56      5.77 o 
  -5   1   7     4223.72     4516.90     45.21 o 
  -4   1   7       32.15       23.00      2.06 o 
  -3   1   7     4964.05     5214.99     59.34 o 
  -2   1   7      347.95      366.28      6.33 o 
  -1   1   7      219.51      256.32      5.10 o 
   0   1   7       48.56       47.16      2.04 o 
   1   1   7      100.68      101.87      3.01 o 
   2   1   7      136.94      117.70      5.27 o 
   3   1   7     3204.04     3315.95     36.67 o 
   4   1   7       15.90       24.06      1.98 o 
   5   1   7      137.55      180.01      5.35 o 
   6   1   7       64.72       69.78      3.33 o 
   7   1   7       62.61       69.09      4.21 o 
   8   1   7       94.34       83.68      4.23 o 
   9   1   7      531.56      423.41      9.64 o 
  10   1   7      233.48      208.14      8.58 o 
  11   1   7      549.91      488.57     17.24 o 
  12   1   7        6.26       10.48      5.18 o 
  13   1   7       18.65       18.85      5.85 o 
  14   1   7       17.88       30.11      6.54 o 
  15   1   7       10.61       20.10     11.58 o 
 -16   2   7       55.34       68.21     21.63 o 
 -15   2   7       10.55        6.32     10.05 o 
 -14   2   7        2.48       -2.21      6.35 o 
 -13   2   7      150.57      157.86     11.90 o 
 -12   2   7        0.60        2.80      2.68 o 
 -11   2   7      170.94      195.00      7.28 o 
 -10   2   7       70.13       57.34      3.25 o 
  -9   2   7      723.72      726.31     11.35 o 
  -8   2   7      692.86      704.31     10.69 o 
  -7   2   7      826.85      957.03     13.00 o 
  -6   2   7      533.12      510.49      8.77 o 
  -5   2   7      228.95      246.72      7.43 o 
  -4   2   7      243.44      233.25      5.38 o 
  -3   2   7      317.52      339.46      7.76 o 
  -2   2   7        7.33        5.01      1.76 o 
  -1   2   7       77.39       64.10      4.46 o 
   0   2   7      143.91      148.60      4.49 o 
   1   2   7      412.19      492.45      9.29 o 
   2   2   7      143.80      175.56      5.28 o 
   3   2   7       11.32        3.70      1.69 o 
   4   2   7      327.17      266.62      8.82 o 
   5   2   7     5433.91     5528.66     65.10 o 
   6   2   7      125.95      109.28      6.48 o 
   7   2   7      600.87      543.95     14.45 o 
   8   2   7       78.71       72.24      5.09 o 
   9   2   7        1.03       -1.11      3.69 o 
  10   2   7       96.48       90.86      6.87 o 
  11   2   7       79.65       64.82     10.39 o 
  12   2   7       10.42       15.88      6.74 o 
  13   2   7       65.70       24.13     10.36 o 
  14   2   7       20.44       16.45     11.58 o 
 -15   3   7       25.75        8.50     10.97 o 
 -14   3   7      194.25      207.75     21.32 o 
 -13   3   7      176.78      144.00      8.71 o 
 -12   3   7      519.73      527.31     14.53 o 
 -11   3   7     1153.34     1059.27     21.77 o 
 -10   3   7      215.22      198.35      7.98 o 
  -9   3   7       51.66       63.91      5.44 o 
  -8   3   7        4.05       -1.25      1.99 o 
  -7   3   7      272.59      255.47      8.21 o 
  -6   3   7      280.44      301.61      7.79 o 
  -5   3   7       67.04       68.97      3.64 o 
  -4   3   7        0.08        1.54      1.39 o 
  -3   3   7     2250.62     2306.38     41.09 o 
  -2   3   7      415.36      409.21     10.95 o 
  -1   3   7     1452.47     1521.19     28.93 o 
   0   3   7       17.20       20.39      2.10 o 
   1   3   7      535.58      443.98      9.05 o 
   2   3   7      467.10      464.60     13.54 o 
   3   3   7     4634.65     4493.74     58.05 o 
   4   3   7       95.86       84.07      4.28 o 
   5   3   7     1676.59     1808.62     27.08 o 
   6   3   7      374.93      351.85      9.03 o 
   7   3   7      122.84      128.74      6.03 o 
   8   3   7       64.90       58.40      6.31 o 
   9   3   7       86.94       84.97      7.51 o 
  10   3   7      180.45      170.98     10.19 o 
  11   3   7      191.87      190.58     11.16 o 
  12   3   7       25.44       21.34      6.42 o 
  13   3   7       12.03       20.81      6.87 o 
  14   3   7        9.63       14.01     12.79 o 
 -15   4   7        1.00       -1.22     10.97 o 
 -14   4   7        8.82        9.27      5.56 o 
 -13   4   7       22.17       12.85      4.49 o 
 -12   4   7      165.85      176.22      9.01 o 
 -11   4   7       63.41       76.25      7.07 o 
 -10   4   7      249.84      222.35     10.49 o 
  -9   4   7       58.84       67.00      6.74 o 
  -8   4   7      678.65      660.67     17.73 o 
  -7   4   7      413.83      458.63     13.90 o 
  -6   4   7       14.37       14.91      2.24 o 
  -5   4   7       48.16       47.27      5.28 o 
  -4   4   7      482.57      467.72     15.48 o 
  -3   4   7       29.85       31.89      2.57 o 
  -2   4   7      535.97      518.80     10.35 o 
  -1   4   7        6.07       11.88      2.49 o 
   0   4   7      169.36      170.12      4.94 o 
   1   4   7       37.13       38.60      3.39 o 
   2   4   7        0.04        1.73      1.74 o 
   3   4   7       44.27       49.90      5.45 o 
   4   4   7      410.98      406.52     10.95 o 
   5   4   7     1071.32     1079.26     26.12 o 
   6   4   7      134.81      126.49      6.33 o 
   7   4   7       83.46      106.20     15.54 o 
   8   4   7       44.63       58.71     10.36 o 
   9   4   7        2.96        2.79      4.39 o 
  10   4   7       61.10       67.71      7.67 o 
  11   4   7        6.14        2.97      4.34 o 
  12   4   7       10.89        6.06      4.89 o 
  13   4   7        4.11       -3.81      5.52 o 
 -14   5   7      156.90      179.89     12.24 o 
 -13   5   7        8.44        3.28      4.38 o 
 -12   5   7      230.44      235.15     12.24 o 
 -11   5   7      676.69      675.81     28.68 o 
 -10   5   7      631.20      634.86     19.36 o 
  -9   5   7       41.92       30.21      5.83 o 
  -8   5   7       88.88       88.77      6.83 o 
  -7   5   7       12.49       12.28      3.53 o 
  -6   5   7       16.21        4.96      3.14 o 
  -5   5   7      461.85      487.60     11.94 o 
  -4   5   7      205.43      207.83      7.35 o 
  -3   5   7      307.04      291.86      8.87 o 
  -2   5   7     1916.71     1878.59     28.06 o 
  -1   5   7       28.12       30.86      4.17 o 
   0   5   7      239.17      232.68      9.31 o 
   1   5   7       73.65       77.24      4.70 o 
   2   5   7      407.03      395.21     10.47 o 
   3   5   7       16.90       20.70      3.50 o 
   4   5   7       10.65       12.10      3.25 o 
   5   5   7      265.46      273.83      9.31 o 
   6   5   7      955.47      948.31     23.75 o 
   7   5   7       91.79       85.62      9.25 o 
   8   5   7        0.62        5.12      4.51 o 
   9   5   7       86.04       98.90     10.74 o 
  10   5   7        0.24        5.24      5.07 o 
  11   5   7        2.98       -2.76      7.62 o 
  12   5   7       57.83       71.10     11.10 o 
 -12   6   7      105.22      115.88     10.37 o 
 -11   6   7        1.44        2.13      4.13 o 
 -10   6   7      123.66      130.42      9.29 o 
  -9   6   7        9.52       10.30      4.90 o 
  -8   6   7      469.67      490.39     16.21 o 
  -7   6   7      257.46      255.38     15.97 o 
  -6   6   7       30.12       38.98      5.27 o 
  -5   6   7       16.39       16.30      4.09 o 
  -4   6   7      371.78      372.06     10.58 o 
  -3   6   7      263.71      250.61      8.66 o 
  -2   6   7       57.65       67.17      4.31 o 
  -1   6   7       68.19       54.90      5.41 o 
   0   6   7      156.10      159.12      8.40 o 
   1   6   7        0.33        0.87      2.52 o 
   2   6   7       61.36       63.72      4.71 o 
   3   6   7      125.82      138.28      7.39 o 
   4   6   7       72.21       69.01      5.47 o 
   5   6   7       29.97       33.47      5.36 o 
   6   6   7      216.52      196.99     10.43 o 
   7   6   7       24.25       32.80      7.29 o 
   8   6   7        3.53       -4.09      4.39 o 
   9   6   7       38.27       35.54      8.15 o 
  10   6   7      103.62      136.11     27.42 o 
  11   6   7        4.42        1.37      5.97 o 
 -11   7   7       84.23       91.45      9.06 o 
 -10   7   7      275.20      268.07     13.64 o 
  -9   7   7        8.23       11.12      4.59 o 
  -8   7   7       30.49       35.37      5.70 o 
  -7   7   7        2.92        5.51      3.85 o 
  -6   7   7        0.40       -3.31      3.31 o 
  -5   7   7        1.15       -3.20      3.20 o 
  -4   7   7      161.81      151.97     14.42 o 
  -3   7   7      169.16      185.41     10.08 o 
  -2   7   7       27.09       22.85      3.56 o 
  -1   7   7      735.21      754.56     16.82 o 
   0   7   7      165.50      200.95      9.47 o 
   1   7   7        6.53        7.75      3.22 o 
   2   7   7      100.14      104.74      6.14 o 
   3   7   7        0.68       -2.65      2.78 o 
   4   7   7       42.18       37.67      5.64 o 
   5   7   7       11.91        8.04      4.45 o 
   6   7   7       81.15       90.60     10.12 o 
   7   7   7       25.60       14.35      6.24 o 
   8   7   7      164.16      175.21     15.84 o 
   9   7   7      133.91      136.19     13.52 o 
  -8   8   7      169.33      152.73     10.49 o 
  -7   8   7        0.12        3.26      4.30 o 
  -6   8   7       93.45      106.40      8.29 o 
  -5   8   7        1.25        1.46      3.88 o 
  -4   8   7       48.59       59.03      6.25 o 
  -3   8   7       61.48       69.06      6.20 o 
  -2   8   7       13.40       15.43      4.90 o 
  -1   8   7       24.82       27.53      4.08 o 
   0   8   7       56.31       65.60      5.38 o 
   1   8   7        0.01        0.51      3.52 o 
   2   8   7       54.94       60.13      5.80 o 
   3   8   7       31.55       36.95      7.66 o 
   4   8   7       31.88       44.70      6.25 o 
   5   8   7        5.05        0.12      4.42 o 
   6   8   7      140.81      148.38     13.35 o 
   7   8   7        1.53        2.44      7.92 o 
  -4   9   7       24.68       21.67      5.01 o 
  -3   9   7       14.34       13.77      9.44 o 
  -2   9   7       23.25       13.77      5.04 o 
  -1   9   7      201.40      208.73      9.82 o 
   0   9   7       14.23       17.81      3.43 o 
   1   9   7        1.21        4.15      3.31 o 
   2   9   7       69.10       72.01     12.95 o 
 -16   0   8      317.58      293.71     24.98 o 
 -14   0   8       44.54       43.12     10.24 o 
 -12   0   8       39.29       33.68      8.22 o 
 -10   0   8       16.15        7.12      3.87 o 
  -8   0   8      133.54       92.55      8.09 o 
  -6   0   8    11469.95    11974.78    163.64 o 
  -4   0   8     1575.56     1572.85     24.71 o 
  -2   0   8      530.26      579.66     11.44 o 
   0   0   8     3917.12     4036.15     65.66 o 
   2   0   8      120.76      126.90      5.15 o 
   4   0   8       48.78       67.47      7.65 o 
   6   0   8       10.10        7.01      3.23 o 
   8   0   8     1150.31     1060.60     28.19 o 
  10   0   8      535.77      583.35     22.24 o 
  12   0   8       63.29       88.34     12.79 o 
  14   0   8       42.23       74.94     12.79 o 
 -16   1   8       69.58       77.76      8.39 o 
 -15   1   8       10.32       13.66      8.09 o 
 -14   1   8      160.58      146.96      9.63 o 
 -13   1   8       31.57       23.83      5.77 o 
 -12   1   8        3.06       13.45      4.70 o 
 -11   1   8       11.41        0.95      3.62 o 
 -10   1   8      150.17      139.63      6.57 o 
  -9   1   8      109.95      102.91      4.18 o 
  -8   1   8      983.85      988.41     16.97 o 
  -7   1   8       26.07       19.80      1.97 o 
  -6   1   8      532.88      579.98      8.39 o 
  -5   1   8      157.13      200.15      4.33 o 
  -4   1   8      567.47      564.03      7.96 o 
  -3   1   8      172.42      180.95      3.85 o 
  -2   1   8     3956.91     4511.98     42.17 o 
  -1   1   8      591.82      708.26      9.80 o 
   0   1   8       38.11       54.53      2.22 o 
   1   1   8       79.45       59.46      3.08 o 
   2   1   8      287.82      249.61      5.22 o 
   3   1   8      367.25      395.17      6.73 o 
   4   1   8     1047.32     1080.26     14.73 o 
   5   1   8        0.89        0.65      1.35 o 
   6   1   8      176.57      168.20      9.81 o 
   7   1   8        1.64        2.84      2.23 o 
   8   1   8       72.36       63.57      6.25 o 
   9   1   8        1.07       -1.46      1.96 o 
  10   1   8      138.99       98.81      6.56 o 
  11   1   8        2.62       10.32      3.85 o 
  12   1   8      232.88      252.65     12.88 o 
  13   1   8       20.63       18.91      7.01 o 
  14   1   8        0.03       -1.10      5.07 o 
 -16   2   8      141.73      151.69     30.77 o 
 -15   2   8        0.24       -3.00     10.64 o 
 -14   2   8       37.01       12.04      8.73 o 
 -13   2   8       17.66       15.09      6.59 o 
 -12   2   8       60.00       61.02      5.62 o 
 -11   2   8       81.00       70.76      4.03 o 
 -10   2   8       45.55       51.09      3.50 o 
  -9   2   8       32.22       33.47      4.63 o 
  -8   2   8       22.92       36.42      2.81 o 
  -7   2   8      448.59      424.31      6.29 o 
  -6   2   8     3052.40     3101.57     41.97 o 
  -5   2   8      686.55      714.03     12.21 o 
  -4   2   8      612.08      637.90     11.02 o 
  -3   2   8       78.10       78.95      3.16 o 
  -2   2   8        1.71        1.47      1.33 o 
  -1   2   8      118.11      103.37      3.91 o 
   0   2   8     5035.43     5365.76     61.05 o 
   1   2   8      207.40      223.74      7.81 o 
   2   2   8      120.33      143.82      5.49 o 
   3   2   8      117.86      130.14      5.27 o 
   4   2   8      953.51      911.32     14.71 o 
   5   2   8      138.11      114.27      4.74 o 
   6   2   8      311.94      329.03      8.19 o 
   7   2   8      665.05      595.53     13.01 o 
   8   2   8      957.21      917.16     17.81 o 
   9   2   8      397.09      390.88     18.03 o 
  10   2   8       67.90       91.62      7.41 o 
  11   2   8       23.53       24.27      5.65 o 
  12   2   8        2.19       18.05      5.64 o 
  13   2   8       48.02       67.63     14.62 o 
  14   2   8        0.36       -3.05      9.14 o 
 -15   3   8        1.03       -3.28      9.01 o 
 -14   3   8       66.86       49.96     13.40 o 
 -13   3   8       27.62       32.59      5.07 o 
 -12   3   8       35.92       39.67      4.96 o 
 -11   3   8        9.78        7.32      3.40 o 
 -10   3   8       48.52       43.27      4.43 o 
  -9   3   8       19.83       29.09      3.60 o 
  -8   3   8      394.65      431.16     11.00 o 
  -7   3   8       22.93       28.58      3.99 o 
  -6   3   8        2.89        1.83      1.48 o 
  -5   3   8      185.56      179.06      6.91 o 
  -4   3   8      206.36      178.76      7.05 o 
  -3   3   8      714.76      772.92     17.49 o 
  -2   3   8      499.36      517.63     13.28 o 
  -1   3   8      513.21      600.33     15.17 o 
   0   3   8       29.78        8.17      2.55 o 
   1   3   8      939.42      922.36     15.32 o 
   2   3   8     1699.23     1582.49     23.85 o 
   3   3   8     1008.09      988.11     19.11 o 
   4   3   8      912.60      936.04     16.58 o 
   5   3   8      480.93      469.02     11.04 o 
   6   3   8     1209.46     1128.83     19.59 o 
   7   3   8      116.30      119.65      7.21 o 
   8   3   8        1.53        2.06      3.29 o 
   9   3   8        1.29        1.89      3.68 o 
  10   3   8       10.54       12.43      4.65 o 
  11   3   8       15.41       31.83      6.26 o 
  12   3   8       73.90       87.15     13.71 o 
  13   3   8       21.40       15.20      6.99 o 
 -15   4   8       45.04       22.54     12.79 o 
 -14   4   8       40.55       41.26      7.43 o 
 -13   4   8       23.73       28.63      5.15 o 
 -12   4   8        0.47       -2.82      2.82 o 
 -11   4   8        5.64        7.87      3.85 o 
 -10   4   8      200.47      205.20      9.94 o 
  -9   4   8       75.82       84.08      6.56 o 
  -8   4   8        9.46        4.16      3.26 o 
  -7   4   8      416.94      426.72     13.54 o 
  -6   4   8     1102.14     1148.35     21.06 o 
  -5   4   8     1264.29     1320.22     23.49 o 
  -4   4   8      159.63      159.80      6.21 o 
  -3   4   8        1.12        1.33      1.88 o 
  -2   4   8      128.45      118.26     11.65 o 
  -1   4   8      254.57      257.34      7.84 o 
   0   4   8      333.28      389.35      8.86 o 
   1   4   8        0.64        3.18      2.33 o 
   2   4   8        6.55        6.80      2.72 o 
   3   4   8      197.89      204.27      7.83 o 
   4   4   8      272.65      269.54      9.03 o 
   5   4   8      658.97      614.98     14.76 o 
   6   4   8        2.33        4.20      3.34 o 
   7   4   8      863.93      830.41     27.91 o 
   8   4   8      410.54      435.45     19.51 o 
   9   4   8      239.72      254.62     15.35 o 
  10   4   8        2.98        4.75      4.23 o 
  11   4   8       27.93       51.65      7.43 o 
  12   4   8        5.20        8.21      5.44 o 
  13   4   8       75.56      111.49     12.23 o 
 -14   5   8        0.65        0.50      4.87 o 
 -13   5   8       71.46       60.03      7.43 o 
 -12   5   8       23.49       27.18      5.74 o 
 -11   5   8       31.50       21.33      7.90 o 
 -10   5   8      158.62      167.90      9.70 o 
  -9   5   8       15.91       17.58      4.53 o 
  -8   5   8      188.03      170.66      9.21 o 
  -7   5   8       10.08        9.26      3.62 o 
  -6   5   8       28.79       32.58      4.59 o 
  -5   5   8     1883.14     1796.94     30.80 o 
  -4   5   8        6.92        8.81      2.68 o 
  -3   5   8     1231.98     1198.76     32.07 o 
  -2   5   8     1261.28     1212.26     22.53 o 
  -1   5   8       34.47       35.98      4.59 o 
   0   5   8      485.02      483.22     11.89 o 
   1   5   8      769.49      729.37     15.71 o 
   2   5   8       76.57       70.12      4.94 o 
   3   5   8      312.06      295.43      9.65 o 
   4   5   8      137.19      140.87      7.05 o 
   5   5   8     1611.66     1580.01     28.87 o 
   6   5   8       38.82       42.95      6.10 o 
   7   5   8      606.18      592.76     28.63 o 
   8   5   8       37.39       34.74      7.46 o 
   9   5   8        1.35       -0.93      4.15 o 
  10   5   8        0.46        0.56      4.96 o 
  11   5   8        6.27        3.92      5.63 o 
  12   5   8      114.90      137.87     14.31 o 
 -12   6   8        6.79       10.98      5.29 o 
 -11   6   8       45.35       53.66     12.63 o 
 -10   6   8       27.28       27.51      5.61 o 
  -9   6   8       56.07       66.38      6.90 o 
  -8   6   8       31.93       30.12      5.52 o 
  -7   6   8      384.51      364.92     13.60 o 
  -6   6   8       82.15       81.11      7.88 o 
  -5   6   8     1582.86     1602.84     34.31 o 
  -4   6   8        0.74        0.91      3.43 o 
  -3   6   8        0.46       -0.91      2.20 o 
  -2   6   8      332.08      330.68     10.06 o 
  -1   6   8       89.08       99.64      6.78 o 
   0   6   8       37.35       46.18      4.24 o 
   1   6   8       17.37       23.45      3.77 o 
   2   6   8        4.48        2.97      2.87 o 
   3   6   8        9.24       11.06      3.40 o 
   4   6   8        4.23        7.92      3.34 o 
   5   6   8      415.49      365.39     48.79 o 
   6   6   8       99.29      104.25      8.32 o 
   7   6   8      667.23      626.01     60.31 o 
   8   6   8       62.43       72.90     10.12 o 
   9   6   8      343.36      348.39     20.00 o 
  10   6   8       24.89       22.19      8.05 o 
 -11   7   8        4.55        5.23      8.22 o 
 -10   7   8       18.64       14.57      9.78 o 
  -9   7   8      116.61      120.52      9.32 o 
  -8   7   8        2.54        5.06      3.89 o 
  -7   7   8        0.29       -3.16      3.16 o 
  -6   7   8       51.61       38.97      5.79 o 
  -5   7   8      141.27      130.74      8.33 o 
  -4   7   8      222.08      223.24     11.57 o 
  -3   7   8      432.75      402.71     13.71 o 
  -2   7   8      259.27      226.31      8.43 o 
  -1   7   8       70.89       65.77      5.24 o 
   0   7   8       37.60       44.94      5.67 o 
   1   7   8        7.55        7.94      3.46 o 
   2   7   8       34.09       22.28      5.45 o 
   3   7   8      308.59      315.55     11.02 o 
   4   7   8       50.59       50.76      6.36 o 
   5   7   8      739.12      723.38     23.89 o 
   6   7   8      264.00      232.83     20.08 o 
   7   7   8       42.38       21.19     12.79 o 
   8   7   8       10.42       19.44     13.10 o 
   9   7   8       21.48       21.31      9.75 o 
  -8   8   8       26.14       38.67      7.83 o 
  -7   8   8       56.63       66.24      7.37 o 
  -6   8   8      117.29      115.73     10.05 o 
  -5   8   8      314.22      308.43     12.99 o 
  -4   8   8      110.21      130.98      8.62 o 
  -3   8   8       15.78       19.53      5.72 o 
  -2   8   8      132.43      119.98      9.78 o 
  -1   8   8       32.28       37.08      3.86 o 
   0   8   8       46.85       49.99      4.49 o 
   1   8   8       17.25       20.63      4.39 o 
   2   8   8        5.04        3.61      3.88 o 
   3   8   8        2.35        1.28      4.27 o 
   4   8   8        1.01        3.28      4.45 o 
   5   8   8      245.86      261.06     12.72 o 
   6   8   8       13.51       22.91      7.46 o 
  -3   9   8      121.82      111.49     20.10 o 
  -2   9   8        2.99       -3.34      4.41 o 
  -1   9   8      110.92       96.45      8.37 o 
   0   9   8        0.09        1.11      3.07 o 
   1   9   8       13.53       20.32      4.89 o 
 -15   0   9        4.69       15.15      9.32 o 
 -13   0   9       32.95       31.07     10.05 o 
 -11   0   9      462.49      420.81     73.11 o 
  -9   0   9        1.26        8.17      3.34 o 
  -7   0   9     4117.71     3919.53     57.83 o 
  -5   0   9     1519.19     1518.58     24.64 o 
  -3   0   9     3255.14     3338.35     48.63 o 
  -1   0   9      448.90      612.65     12.07 o 
   1   0   9     1224.10     1308.23     22.04 o 
   3   0   9      383.11      383.62      9.71 o 
   5   0   9     1635.82     1739.52     40.06 o 
   7   0   9        0.43        6.02      3.13 o 
   9   0   9     1748.00     1521.08     38.12 o 
  11   0   9       65.28      100.52     12.79 o 
  13   0   9       44.85       49.35     10.97 o 
 -16   1   9        2.39       -5.41      5.41 o 
 -15   1   9       15.04        8.87      5.73 o 
 -14   1   9        0.26       -0.63      5.11 o 
 -13   1   9      301.21      259.52     12.31 o 
 -12   1   9       14.01        9.51      4.76 o 
 -11   1   9       40.57       25.73      4.26 o 
 -10   1   9       25.43       22.96      3.39 o 
  -9   1   9     1091.53     1087.44     21.96 o 
  -8   1   9      420.89      427.58      8.17 o 
  -7   1   9     1064.67     1189.47     14.87 o 
  -6   1   9      386.13      413.30      6.88 o 
  -5   1   9      420.45      423.54      6.85 o 
  -4   1   9       64.23       62.81      2.50 o 
  -3   1   9        0.07       -0.40      0.98 o 
  -2   1   9       10.23       10.47      1.90 o 
  -1   1   9       50.00       63.58      2.69 o 
   0   1   9      494.47      536.59      9.99 o 
   1   1   9       89.70       80.06      2.88 o 
   2   1   9       37.60       36.84      2.56 o 
   3   1   9      112.20      129.29      3.83 o 
   4   1   9      370.86      363.82      7.26 o 
   5   1   9     1496.89     1490.11     20.95 o 
   6   1   9      395.89      360.41      8.69 o 
   7   1   9     1389.17     1275.24     21.58 o 
   8   1   9      105.24       84.67      4.58 o 
   9   1   9       28.34       31.55      3.49 o 
  10   1   9       43.86       41.35      4.93 o 
  11   1   9       62.88       43.81      6.74 o 
  12   1   9       30.58       26.81      5.97 o 
  13   1   9       24.39       10.36      7.62 o 
  14   1   9       48.13       64.58      8.00 o 
 -16   2   9        7.98        8.41      9.56 o 
 -15   2   9       42.15       56.26     10.68 o 
 -14   2   9        0.48       -5.95      5.95 o 
 -13   2   9        0.77       -4.02      5.70 o 
 -12   2   9        0.25       -2.07      3.81 o 
 -11   2   9      128.56      105.76      4.94 o 
 -10   2   9      136.87      133.20      5.18 o 
  -9   2   9        2.47        6.01      2.35 o 
  -8   2   9       83.58       63.29      2.82 o 
  -7   2   9      562.40      491.46      8.84 o 
  -6   2   9      227.42      195.33      5.35 o 
  -5   2   9       56.12       57.13      2.70 o 
  -4   2   9     1331.65     1258.82     16.80 o 
  -3   2   9     1402.63     1434.84     18.58 o 
  -2   2   9      442.00      417.39      7.09 o 
  -1   2   9        3.24       42.25      2.62 o 
   0   2   9       14.99       17.82      1.70 o 
   1   2   9       38.71       25.23      3.50 o 
   2   2   9      114.21       99.75      4.37 o 
   3   2   9        5.17       13.62      2.33 o 
   4   2   9      257.87      307.10      8.24 o 
   5   2   9      275.33      265.67      7.81 o 
   6   2   9       67.83       74.09      4.23 o 
   7   2   9       79.75       73.03      4.65 o 
   8   2   9      121.93       99.15      5.51 o 
   9   2   9     1318.31     1212.15     29.63 o 
  10   2   9       16.52       21.97      5.97 o 
  11   2   9       12.13       14.97      7.31 o 
  12   2   9       25.09       30.13      7.02 o 
  13   2   9        0.51       -1.83      9.14 o 
  14   2   9       12.00        3.66     10.36 o 
 -15   3   9      212.60      230.86     19.38 o 
 -14   3   9      176.05      186.43     19.50 o 
 -13   3   9      248.95      233.64     11.96 o 
 -12   3   9       54.41       45.97      6.17 o 
 -11   3   9      535.10      476.22     15.44 o 
 -10   3   9      234.22      237.65     10.09 o 
  -9   3   9      145.95      146.36      7.67 o 
  -8   3   9      358.36      372.33     11.79 o 
  -7   3   9       19.91       10.36      2.44 o 
  -6   3   9      691.19      724.72     16.83 o 
  -5   3   9     1842.33     1904.17     35.63 o 
  -4   3   9      699.20      669.57     13.48 o 
  -3   3   9      949.82     1034.85     18.76 o 
  -2   3   9       12.13        7.02      2.05 o 
  -1   3   9      342.42      312.28      9.47 o 
   0   3   9       49.83       80.07      4.06 o 
   1   3   9      709.52      676.09     18.38 o 
   2   3   9       38.92       28.96      3.01 o 
   3   3   9      831.01      788.03     14.67 o 
   4   3   9       14.99       11.10      2.55 o 
   5   3   9     1306.28     1301.38     21.78 o 
   6   3   9      335.72      321.65      9.21 o 
   7   3   9        5.33        5.97      2.61 o 
   8   3   9      175.77      169.26     10.00 o 
   9   3   9        3.79       -0.58      3.73 o 
  10   3   9        1.12        4.08      4.17 o 
  11   3   9        2.31        7.90      7.62 o 
  12   3   9       27.74       22.33      6.99 o 
  13   3   9       18.43       15.73      6.73 o 
 -14   4   9       98.64      109.29      9.61 o 
 -13   4   9        2.42        0.85      3.59 o 
 -12   4   9       64.17       48.54      5.35 o 
 -11   4   9       93.17      107.26      9.63 o 
 -10   4   9        2.75        3.79      3.31 o 
  -9   4   9       10.21        9.22      3.62 o 
  -8   4   9       28.03       20.09      4.17 o 
  -7   4   9      191.18      177.09      8.82 o 
  -6   4   9       11.50       14.61      2.84 o 
  -5   4   9       26.15       18.42      4.92 o 
  -4   4   9      414.67      371.06     11.41 o 
  -3   4   9      537.68      589.88     13.47 o 
  -2   4   9      403.97      359.09     11.44 o 
  -1   4   9      225.79      273.77      8.32 o 
   0   4   9        0.68        4.32      2.51 o 
   1   4   9        0.72       -0.74      1.83 o 
   2   4   9       97.58      113.36      5.91 o 
   3   4   9       26.65       32.15      4.97 o 
   4   4   9        0.50       -0.03      2.52 o 
   5   4   9      454.84      428.32     12.20 o 
   6   4   9      244.17      251.68      9.20 o 
   7   4   9        6.30       13.18      5.79 o 
   8   4   9        3.52        1.38      4.23 o 
   9   4   9      357.01      353.64     15.14 o 
  10   4   9       43.51       41.22      6.75 o 
  11   4   9       27.30       39.45      7.01 o 
  12   4   9       13.84       22.87     14.93 o 
 -13   5   9       93.48       79.65      8.58 o 
 -12   5   9       11.63       10.31      4.89 o 
 -11   5   9      193.33      174.08     10.61 o 
 -10   5   9      148.48      141.38      9.10 o 
  -9   5   9       67.58       56.04      6.21 o 
  -8   5   9      175.50      189.00     10.01 o 
  -7   5   9      138.78      116.89      7.84 o 
  -6   5   9      873.58      861.81     26.34 o 
  -5   5   9       91.26       78.20      5.84 o 
  -4   5   9     1758.24     1766.00     35.23 o 
  -3   5   9       28.82       23.50      3.54 o 
  -2   5   9        2.55        3.19      2.56 o 
  -1   5   9       11.55       13.59      3.62 o 
   0   5   9      432.72      420.41     11.39 o 
   1   5   9       16.18       13.29      3.25 o 
   2   5   9       89.07       77.75      5.47 o 
   3   5   9      231.14      228.48      8.75 o 
   4   5   9      369.07      336.52     10.98 o 
   5   5   9       11.09       15.39      3.75 o 
   6   5   9        0.48       -0.70      3.55 o 
   7   5   9       28.22       41.89      6.54 o 
   8   5   9      116.77      135.05     12.14 o 
   9   5   9       21.53        7.83      5.85 o 
  10   5   9       13.73       22.00      7.61 o 
  11   5   9       41.10       36.74      9.08 o 
 -12   6   9       32.03       32.03      6.60 o 
 -11   6   9       21.75       17.96      5.61 o 
 -10   6   9        0.00       -2.89      3.90 o 
  -9   6   9       32.43       25.22      8.24 o 
  -8   6   9        2.63        6.24      3.90 o 
  -7   6   9      179.85      173.78     13.53 o 
  -6   6   9      150.29      150.43      8.63 o 
  -5   6   9        7.17       10.94      4.10 o 
  -4   6   9      224.37      235.77     11.20 o 
  -3   6   9       50.37       56.86      5.46 o 
  -2   6   9      348.35      375.96     11.09 o 
  -1   6   9       74.93       85.67      7.23 o 
   0   6   9       25.23       32.48      4.07 o 
   1   6   9       70.25       77.08      8.71 o 
   2   6   9       70.24       70.02      5.45 o 
   3   6   9       26.33       27.98      4.39 o 
   4   6   9       67.58       76.62      6.08 o 
   5   6   9      346.44      384.87     26.67 o 
   6   6   9      232.75      228.43     12.65 o 
   7   6   9        0.46       -2.88      4.68 o 
   8   6   9        1.07        1.41      5.40 o 
   9   6   9       68.36       69.79     11.58 o 
  10   6   9      116.86      108.15     13.01 o 
 -10   7   9        0.12       -0.99      4.70 o 
  -9   7   9       21.77       33.01      5.97 o 
  -8   7   9      171.60      200.60     11.22 o 
  -7   7   9       34.71       17.90      4.84 o 
  -6   7   9      913.23      859.55     23.38 o 
  -5   7   9      115.54      117.52      9.78 o 
  -4   7   9      314.82      333.11     15.77 o 
  -3   7   9        5.92       -0.24      4.39 o 
  -2   7   9      138.49      131.46      8.40 o 
  -1   7   9       47.41       43.91      4.07 o 
   0   7   9       86.69       89.00      6.34 o 
   1   7   9       49.66       44.48      4.96 o 
   2   7   9        9.25        4.83      3.50 o 
   3   7   9      322.50      334.93     11.49 o 
   4   7   9        1.93        1.19      4.27 o 
   5   7   9        3.69        1.86      4.03 o 
   6   7   9       48.47       51.23      7.15 o 
   7   7   9       13.38       15.23      7.92 o 
   8   7   9       67.70       96.97     17.97 o 
  -8   8   9        3.41        3.05      6.08 o 
  -7   8   9       39.63       65.46     10.55 o 
  -6   8   9       99.58       89.13      9.48 o 
  -5   8   9       65.47       70.92      9.14 o 
  -4   8   9       81.84       88.29      8.85 o 
  -3   8   9        1.67        6.66      5.33 o 
  -2   8   9      166.44      164.94     11.81 o 
  -1   8   9        0.81       -0.55      2.82 o 
   0   8   9        0.12       -1.30      3.01 o 
   1   8   9        9.52       12.18      4.10 o 
   2   8   9       30.07       25.05      5.72 o 
   3   8   9        0.41       -3.12      4.09 o 
   4   8   9       95.22       85.71      8.29 o 
   5   8   9        0.65       -4.26      4.33 o 
 -16   0  10       31.61       59.76     12.27 o 
 -14   0  10      146.42      160.11     15.21 o 
 -12   0  10       63.73       89.18     24.37 o 
 -10   0  10       41.78       37.83      5.09 o 
  -8   0  10       19.19       31.17      3.74 o 
  -6   0  10        8.17        0.52      2.10 o 
  -4   0  10     1965.21     1969.76     31.20 o 
  -2   0  10    12349.81    13493.03    182.30 o 
   0   0  10      264.14      295.58      8.00 o 
   2   0  10       23.17       28.26      3.19 o 
   4   0  10     1240.68     1195.10     22.04 o 
   6   0  10     1224.88     1301.46     36.86 o 
   8   0  10     1497.97     1320.19     34.25 o 
  10   0  10        4.73        9.83      4.39 o 
  12   0  10      461.26      431.95     25.59 o 
  14   0  10      133.15      190.08     17.67 o 
 -16   1  10        2.05       -5.51      5.51 o 
 -15   1  10       12.01       11.82      6.24 o 
 -14   1  10       32.36       39.17      6.77 o 
 -13   1  10        0.19        0.76      4.76 o 
 -12   1  10      320.58      263.25     11.50 o 
 -11   1  10       24.94       17.38      3.92 o 
 -10   1  10      408.64      390.97      9.81 o 
  -9   1  10       22.39       19.12      2.60 o 
  -8   1  10      512.38      445.10      8.50 o 
  -7   1  10       35.01       46.51      2.91 o 
  -6   1  10        8.50       14.43      1.91 o 
  -5   1  10       24.22       22.64      1.98 o 
  -4   1  10     2460.90     2456.11     26.47 o 
  -3   1  10      281.15      296.43      5.23 o 
  -2   1  10      693.07      792.11     10.79 o 
  -1   1  10       70.51       64.95      2.87 o 
   0   1  10     2315.98     2596.95     27.84 o 
   1   1  10       50.89       83.25      3.08 o 
   2   1  10      174.84      136.64      4.35 o 
   3   1  10       45.19       45.60      2.62 o 
   4   1  10      159.25      114.65      5.71 o 
   5   1  10      408.61      374.71      8.29 o 
   6   1  10        1.49        3.50      2.06 o 
   7   1  10        6.92        2.49      2.25 o 
   8   1  10      532.84      479.09     14.60 o 
   9   1  10        0.33        2.85      2.36 o 
  10   1  10      142.20      196.92      9.18 o 
  11   1  10        4.13        4.77      4.19 o 
  12   1  10      106.71      139.82     20.10 o 
  13   1  10       17.17       13.88      5.63 o 
 -16   2  10       31.78       31.73      9.78 o 
 -15   2  10        0.02        2.37      7.65 o 
 -14   2  10       86.17       71.73      9.70 o 
 -13   2  10        1.29        2.92      8.44 o 
 -12   2  10       28.61       16.45      4.98 o 
 -11   2  10        0.10       -2.36      2.36 o 
 -10   2  10       74.25       64.78      6.58 o 
  -9   2  10       46.45       28.08      3.05 o 
  -8   2  10      209.96      214.69      6.59 o 
  -7   2  10       17.69       10.11      1.82 o 
  -6   2  10      728.60      816.50     12.65 o 
  -5   2  10       86.92       75.00      3.03 o 
  -4   2  10       42.91       37.27      3.17 o 
  -3   2  10      409.00      448.55      7.07 o 
  -2   2  10     5967.06     6149.65     60.37 o 
  -1   2  10      314.12      312.17      5.61 o 
   0   2  10      326.70      311.78      6.44 o 
   1   2  10      366.82      335.14      8.25 o 
   2   2  10        1.27        1.72      1.91 o 
   3   2  10      145.69      133.10      5.47 o 
   4   2  10      768.66      732.54     14.29 o 
   5   2  10      243.98      239.40      7.75 o 
   6   2  10       38.99       40.32      2.98 o 
   7   2  10        9.21       12.52      2.14 o 
   8   2  10      333.00      278.05      9.69 o 
   9   2  10       36.23       31.67      5.61 o 
  10   2  10        4.03       -0.80      3.68 o 
  11   2  10      167.53      156.54     20.41 o 
  12   2  10      326.34      324.88     17.35 o 
  13   2  10        9.43       12.79     10.97 o 
 -15   3  10        3.24        9.59      8.85 o 
 -14   3  10        2.59       -2.60      7.03 o 
 -13   3  10       28.51       51.45      9.11 o 
 -12   3  10      303.87      281.92     15.47 o 
 -11   3  10      129.25      118.74      7.86 o 
 -10   3  10      173.75      183.06      9.41 o 
  -9   3  10       56.18       57.65      8.81 o 
  -8   3  10       73.92       83.37      7.59 o 
  -7   3  10        0.31        0.22      3.21 o 
  -6   3  10       98.16       96.03      8.70 o 
  -5   3  10       13.95       10.85      3.33 o 
  -4   3  10      312.35      339.29      8.95 o 
  -3   3  10      360.83      359.57      9.47 o 
  -2   3  10      502.91      524.91     10.69 o 
  -1   3  10        1.43        1.87      1.90 o 
   0   3  10      275.50      303.79      8.17 o 
   1   3  10      547.78      578.38     11.79 o 
   2   3  10      160.60      133.38      5.58 o 
   3   3  10      368.15      322.28      8.71 o 
   4   3  10       11.26       19.36      3.49 o 
   5   3  10      594.55      542.77     20.22 o 
   6   3  10       19.06       16.63      3.45 o 
   7   3  10       41.63       35.16      4.31 o 
   8   3  10      755.88      705.82     30.52 o 
   9   3  10       10.49       27.89      5.68 o 
  10   3  10       46.71       67.07      7.97 o 
  11   3  10      107.06      154.59     12.66 o 
  12   3  10       33.92       63.54      9.63 o 
  13   3  10        8.73       20.85      7.61 o 
 -14   4  10        2.93        0.58      5.61 o 
 -13   4  10       50.55       56.41      7.26 o 
 -12   4  10       22.55       16.38      5.13 o 
 -11   4  10       18.14       12.73      6.40 o 
 -10   4  10        1.82        3.55      4.96 o 
  -9   4  10       10.84        8.03      4.94 o 
  -8   4  10      158.56      158.47     10.54 o 
  -7   4  10       56.03       41.01      6.58 o 
  -6   4  10      260.48      263.74      9.60 o 
  -5   4  10       10.50        6.56      2.88 o 
  -4   4  10      220.80      207.41     10.42 o 
  -3   4  10       90.81       96.58      7.74 o 
  -2   4  10     1425.06     1438.32     29.96 o 
  -1   4  10      859.65      821.23     16.99 o 
   0   4  10        1.93        6.45      2.52 o 
   1   4  10      102.99      106.62      5.88 o 
   2   4  10      217.47      265.70      9.94 o 
   3   4  10       50.10       43.64      5.72 o 
   4   4  10      199.61      200.28      8.29 o 
   5   4  10      199.91      219.11      8.75 o 
   6   4  10        6.75        3.83      3.01 o 
   7   4  10       40.74       36.81      6.15 o 
   8   4  10      176.22      152.90     35.64 o 
   9   4  10       36.49       55.46      8.18 o 
  10   4  10       10.32       11.83      5.16 o 
  11   4  10      137.36      159.20     11.70 o 
  12   4  10      134.00      167.77     14.14 o 
 -13   5  10        2.47       -5.79      5.79 o 
 -12   5  10        0.37        1.74      5.80 o 
 -11   5  10      448.03      490.28     21.33 o 
 -10   5  10       73.62       86.81      7.71 o 
  -9   5  10      158.40      151.82     14.93 o 
  -8   5  10       62.93       48.32      7.31 o 
  -7   5  10      367.61      390.33     16.83 o 
  -6   5  10       33.98       43.40     10.36 o 
  -5   5  10       32.26       23.58      4.00 o 
  -4   5  10        2.35        1.01      3.01 o 
  -3   5  10        7.12        7.85      3.09 o 
  -2   5  10       99.57      107.16     11.78 o 
  -1   5  10      125.07      133.16      6.59 o 
   0   5  10      188.82      198.69      8.00 o 
   1   5  10      185.97      167.85      8.44 o 
   2   5  10       77.46       80.43      5.71 o 
   3   5  10      147.54      137.26      7.22 o 
   4   5  10      125.41      138.76     12.49 o 
   5   5  10       15.78       15.90      4.31 o 
   6   5  10       44.26       43.45      6.36 o 
   7   5  10      455.50      450.81     17.09 o 
   8   5  10      267.18      287.83     17.35 o 
   9   5  10      117.16      139.86     14.01 o 
  10   5  10       62.00       80.48     11.25 o 
  11   5  10      205.98      310.40     20.10 o 
 -12   6  10        6.41        4.69      6.87 o 
 -11   6  10       19.17        7.13      4.87 o 
 -10   6  10       37.47       45.24      6.69 o 
  -9   6  10       44.01       48.30      9.37 o 
  -8   6  10        0.23       -1.43      3.53 o 
  -7   6  10       55.62       53.13      7.65 o 
  -6   6  10       18.66       14.84      5.33 o 
  -5   6  10       10.29       14.73      5.52 o 
  -4   6  10      228.79      237.70     10.18 o 
  -3   6  10      268.06      293.71     13.94 o 
  -2   6  10      288.38      283.72     11.03 o 
  -1   6  10      380.68      361.84     10.98 o 
   0   6  10      257.38      257.57      9.45 o 
   1   6  10       94.99       85.63      6.10 o 
   2   6  10       39.33       34.55      4.60 o 
   3   6  10      119.53      125.36      7.30 o 
   4   6  10       25.38       20.46      4.66 o 
   5   6  10      140.73      130.48      9.36 o 
   6   6  10       19.56       14.71      5.06 o 
   7   6  10        8.64        8.83      8.83 o 
   8   6  10      197.48      213.33     20.71 o 
   9   6  10        8.77        0.17      5.63 o 
 -10   7  10       62.36       55.11      7.65 o 
  -9   7  10       67.01       64.91     15.30 o 
  -8   7  10      128.94      141.67     11.83 o 
  -7   7  10        3.90       10.92      7.92 o 
  -6   7  10      465.40      462.62     19.58 o 
  -5   7  10       23.02       25.37     11.58 o 
  -4   7  10       69.25       62.06     10.05 o 
  -3   7  10       40.66       39.90     10.05 o 
  -2   7  10       16.82       16.42      3.86 o 
  -1   7  10      153.07      141.89      6.59 o 
   0   7  10        0.20        4.49      3.37 o 
   1   7  10        0.05       -1.38      2.76 o 
   2   7  10        0.13       -1.10      3.25 o 
   3   7  10      142.36      144.83      8.16 o 
   4   7  10       45.79       34.96      6.17 o 
   5   7  10       77.25       92.63      8.31 o 
   6   7  10       95.27       82.53      8.43 o 
   7   7  10      113.32      115.52     12.70 o 
   8   7  10       11.00       10.50      7.92 o 
  -7   8  10       16.44        8.67      6.18 o 
  -6   8  10       17.11       12.41      6.27 o 
  -5   8  10        0.09       -4.70      4.70 o 
  -4   8  10       53.04       58.78      7.99 o 
  -3   8  10      221.08      220.91     13.74 o 
  -2   8  10       39.90       36.60      8.63 o 
  -1   8  10      110.60      130.80      6.85 o 
   0   8  10      220.26      204.84      8.76 o 
   1   8  10      125.30      119.73      7.70 o 
   2   8  10       49.37       43.27      8.61 o 
   3   8  10       32.81       40.34      6.66 o 
   4   8  10      167.91      153.68     10.52 o 
   5   8  10        3.67        4.31      4.79 o 
 -15   0  11       52.81       75.17     12.54 o 
 -13   0  11      691.42      602.53     26.45 o 
 -11   0  11      363.39      402.78     19.38 o 
  -9   0  11       99.61       99.61      6.80 o 
  -7   0  11      497.46      440.25     11.52 o 
  -5   0  11      579.29      672.82     12.31 o 
  -3   0  11       12.25        3.05      2.15 o 
  -1   0  11      450.86      575.09     14.13 o 
   1   0  11     2073.97     2303.17     36.35 o 
   3   0  11      654.51      620.39     15.77 o 
   5   0  11      814.30      765.30     17.06 o 
   7   0  11       38.62       66.45      8.53 o 
   9   0  11       67.23      111.61     14.62 o 
  11   0  11        9.41       29.85      9.14 o 
  13   0  11      230.46      278.42     21.32 o 
 -16   1  11       10.07       11.23      6.16 o 
 -15   1  11      241.18      263.75     13.28 o 
 -14   1  11       73.80       76.88      8.11 o 
 -13   1  11      436.04      394.87     17.32 o 
 -12   1  11       59.82       73.89      6.98 o 
 -11   1  11      370.70      306.00     10.03 o 
 -10   1  11        0.95        2.04      2.68 o 
  -9   1  11       42.78       39.06      3.10 o 
  -8   1  11       12.88        7.03      2.29 o 
  -7   1  11     1782.56     1618.85     20.70 o 
  -6   1  11      740.56      687.54      9.43 o 
  -5   1  11        3.75        1.64      1.47 o 
  -4   1  11       20.36       21.02      1.83 o 
  -3   1  11      132.12      151.43      4.39 o 
  -2   1  11      196.94      192.85      4.73 o 
  -1   1  11       49.07      105.96      4.54 o 
   0   1  11       31.45       30.15      2.21 o 
   1   1  11      126.29      150.89      4.28 o 
   2   1  11        4.51        9.12      1.80 o 
   3   1  11      114.64      121.93      4.19 o 
   4   1  11      235.88      234.22      6.09 o 
   5   1  11      269.54      299.68      7.57 o 
   6   1  11       72.58       78.58      4.22 o 
   7   1  11        7.99       16.28      2.87 o 
   8   1  11      126.29      102.95      5.62 o 
   9   1  11      414.39      363.87     10.65 o 
  10   1  11       34.99       40.49      6.11 o 
  11   1  11      271.49      327.13     18.80 o 
  12   1  11        0.17        0.30      4.96 o 
  13   1  11      117.78      181.22     12.79 o 
 -15   2  11      117.60      132.88     14.23 o 
 -14   2  11       16.53        7.29      6.86 o 
 -13   2  11      315.51      345.50     16.55 o 
 -12   2  11       94.85      101.30      7.80 o 
 -11   2  11      133.96      125.18      5.62 o 
 -10   2  11      130.15      141.92      9.35 o 
  -9   2  11       82.54       78.56      4.24 o 
  -8   2  11      334.18      321.55      6.75 o 
  -7   2  11      985.72      931.64     13.28 o 
  -6   2  11       51.05       50.08      3.01 o 
  -5   2  11      112.24      110.10      4.11 o 
  -4   2  11      174.45      181.60      4.97 o 
  -3   2  11      610.68      675.18     10.11 o 
  -2   2  11        4.41        2.47      1.37 o 
  -1   2  11      360.93      399.13      7.81 o 
   0   2  11      938.43      990.83     12.29 o 
   1   2  11     2780.07     2703.76     31.00 o 
   2   2  11      142.29      123.57      3.89 o 
   3   2  11     1066.21     1021.02     15.47 o 
   4   2  11      380.96      357.23      7.64 o 
   5   2  11     2707.80     2688.19     39.09 o 
   6   2  11       47.47       45.24      2.97 o 
   7   2  11       30.32       21.92      2.80 o 
   8   2  11       11.21       13.68      3.34 o 
   9   2  11       26.14       29.88      6.29 o 
  10   2  11       34.76       33.02      6.73 o 
  11   2  11        0.47       -2.90      4.15 o 
  12   2  11        2.35        9.83      5.63 o 
  13   2  11       28.75       12.18     10.36 o 
 -15   3  11        0.68        3.07     11.88 o 
 -14   3  11       20.58       18.68     10.66 o 
 -13   3  11        0.36       -4.80      4.80 o 
 -12   3  11        0.01        1.76      3.84 o 
 -11   3  11      379.09      379.02     13.64 o 
 -10   3  11      164.10      156.85      8.67 o 
  -9   3  11        1.13        4.48      3.78 o 
  -8   3  11      190.11      200.24      9.57 o 
  -7   3  11      106.49      101.56      5.79 o 
  -6   3  11      689.77      656.49     16.55 o 
  -5   3  11      251.45      245.21      9.76 o 
  -4   3  11      221.07      214.23      8.73 o 
  -3   3  11     1200.75     1164.01     21.41 o 
  -2   3  11       29.71       19.30      2.75 o 
  -1   3  11      763.46      689.71     13.30 o 
   0   3  11      288.91      261.68      7.51 o 
   1   3  11       42.69       32.25      3.34 o 
   2   3  11      118.94      125.21      6.25 o 
   3   3  11      113.68      116.03      6.91 o 
   4   3  11      123.83      130.47      7.81 o 
   5   3  11      571.45      536.17     12.66 o 
   6   3  11      102.80      121.72      6.81 o 
   7   3  11      116.69      124.19      6.43 o 
   8   3  11       58.74       44.73      6.52 o 
   9   3  11       66.15       60.50      7.61 o 
  10   3  11      159.66      166.85     12.90 o 
  11   3  11       30.92       40.91     13.10 o 
  12   3  11       15.66       28.41      7.89 o 
 -14   4  11      170.94      185.21     20.10 o 
 -13   4  11      109.15      119.06      9.35 o 
 -12   4  11      479.35      488.38     18.58 o 
 -11   4  11       56.79       58.90      8.49 o 
 -10   4  11      257.08      263.76     14.48 o 
  -9   4  11       79.62       72.71      8.33 o 
  -8   4  11      133.62      132.09     10.10 o 
  -7   4  11      342.67      322.61     15.18 o 
  -6   4  11      780.46      799.74     19.55 o 
  -5   4  11        8.66        7.80      3.20 o 
  -4   4  11        8.59        4.44      2.84 o 
  -3   4  11      261.38      255.87      8.87 o 
  -2   4  11       42.81       44.75      4.23 o 
  -1   4  11      240.43      253.66      9.94 o 
   0   4  11      308.27      302.39      9.71 o 
   1   4  11      350.74      356.09     10.91 o 
   2   4  11      517.11      524.62     14.79 o 
   3   4  11      151.45      152.37      9.15 o 
   4   4  11       52.53       55.54      5.13 o 
   5   4  11     1580.73     1553.97     34.56 o 
   6   4  11       37.19       30.20      5.45 o 
   7   4  11       19.02       23.34      7.80 o 
   8   4  11      113.10      121.62      9.70 o 
   9   4  11      182.90      186.09     11.70 o 
  10   4  11        4.33       -0.69      4.23 o 
  11   4  11        0.54       -1.39      5.33 o 
 -13   5  11       62.08       57.26      9.79 o 
 -12   5  11       86.47       93.12     25.59 o 
 -11   5  11       96.13       88.19     20.10 o 
 -10   5  11      183.38      193.04     13.16 o 
  -9   5  11        7.58       11.31      5.85 o 
  -8   5  11      461.91      439.82     18.88 o 
  -7   5  11      374.72      367.25     23.46 o 
  -6   5  11       58.56       80.03     10.36 o 
  -5   5  11      131.36      155.15      8.16 o 
  -4   5  11      785.82      785.19     20.22 o 
  -3   5  11        0.12        0.86      2.55 o 
  -2   5  11      245.61      245.42      8.72 o 
  -1   5  11        2.47        5.14      2.91 o 
   0   5  11      357.93      318.85     10.99 o 
   1   5  11       95.91      106.14      6.44 o 
   2   5  11      135.91      133.16      7.27 o 
   3   5  11       43.73       40.70      5.84 o 
   4   5  11       11.03       21.63      4.57 o 
   5   5  11       17.97       18.39      4.10 o 
   6   5  11        9.38       19.95      5.36 o 
   7   5  11      113.15       92.31      8.60 o 
   8   5  11        0.86        1.75      4.70 o 
   9   5  11       41.74       54.58      9.80 o 
  10   5  11      144.49      175.83     22.85 o 
 -12   6  11      188.12      220.49     16.25 o 
 -11   6  11       38.12       35.51     13.10 o 
 -10   6  11      210.42      222.26     14.62 o 
  -9   6  11       16.90       19.80      6.27 o 
  -8   6  11      167.91      173.82     12.58 o 
  -7   6  11        0.13       -2.34      4.78 o 
  -6   6  11      232.17      215.33     37.16 o 
  -5   6  11      234.92      240.98     13.73 o 
  -4   6  11       10.81       17.32      4.27 o 
  -3   6  11      170.93      171.43      9.34 o 
  -2   6  11      135.76      139.40      7.08 o 
  -1   6  11      109.59       85.97      6.88 o 
   0   6  11      205.60      215.06     10.55 o 
   1   6  11        1.14       -0.50      2.73 o 
   2   6  11      192.62      191.52     14.51 o 
   3   6  11        4.37        5.41      3.62 o 
   4   6  11       33.18       26.45      4.94 o 
   5   6  11       41.08       25.74      5.82 o 
   6   6  11        0.59       -2.16      3.90 o 
   7   6  11        6.20        4.11      4.73 o 
   8   6  11       39.17       51.70      9.66 o 
   9   6  11      137.45      141.65     14.39 o 
 -10   7  11        0.17       -1.60      5.72 o 
  -9   7  11       48.37       61.40      9.47 o 
  -8   7  11      139.36      167.61     12.96 o 
  -7   7  11      194.71      147.63     12.49 o 
  -6   7  11      113.32      117.99     10.42 o 
  -5   7  11       90.18      103.03      9.92 o 
  -4   7  11      136.34      152.59     11.61 o 
  -3   7  11        9.61       15.21      6.18 o 
  -2   7  11       16.40       12.20      4.02 o 
  -1   7  11       45.04       38.20      4.47 o 
   0   7  11      155.42      152.05      8.01 o 
   1   7  11      129.82      107.96      7.74 o 
   2   7  11       15.59        1.64      3.56 o 
   3   7  11       26.16       21.98      5.45 o 
   4   7  11       40.14       33.12      6.41 o 
   5   7  11        8.25        0.32      4.63 o 
   6   7  11        1.08        1.77      4.73 o 
   7   7  11       31.15       20.71      7.89 o 
  -6   8  11       18.63       20.77      6.82 o 
  -5   8  11        5.44       11.65      6.42 o 
  -4   8  11        1.17        4.06      5.52 o 
  -3   8  11      104.86      102.09     10.59 o 
  -2   8  11       32.46       32.01      5.84 o 
  -1   8  11        1.77       -1.67      3.30 o 
   0   8  11      214.34      221.49      9.08 o 
   1   8  11        0.22       -0.91      3.99 o 
   2   8  11       15.22       12.39      4.89 o 
   3   8  11        0.27        1.29      4.57 o 
   4   8  11        5.40        9.74      5.42 o 
 -16   0  12      276.16      303.80     32.90 o 
 -14   0  12      170.28      200.82     16.51 o 
 -12   0  12      434.77      403.85     20.40 o 
 -10   0  12     2389.88     2282.73     44.86 o 
  -8   0  12      955.61      959.75     26.09 o 
  -6   0  12      719.93      848.01     15.05 o 
  -4   0  12      241.10      314.13      9.10 o 
  -2   0  12      166.49      254.51      8.20 o 
   0   0  12      199.28      281.69      8.52 o 
   2   0  12      210.56      235.13      8.01 o 
   4   0  12     1202.37     1184.46     22.74 o 
   6   0  12      406.79      394.00     18.89 o 
   8   0  12      300.29      356.37     14.86 o 
  10   0  12      312.55      388.84     19.19 o 
  12   0  12       53.45       82.25     12.79 o 
 -16   1  12       53.82       40.82     10.97 o 
 -15   1  12        8.97        3.63      6.01 o 
 -14   1  12        3.08        6.62      5.42 o 
 -13   1  12        0.09       -0.95      6.42 o 
 -12   1  12        1.96        2.55      4.59 o 
 -11   1  12       47.85       50.19      7.94 o 
 -10   1  12      253.82      248.24     11.42 o 
  -9   1  12       34.82       31.30      2.98 o 
  -8   1  12       20.17       14.21      2.43 o 
  -7   1  12        4.96        2.95      2.42 o 
  -6   1  12     3540.60     3485.50     42.89 o 
  -5   1  12      148.81      150.16      4.20 o 
  -4   1  12      656.58      709.07      9.76 o 
  -3   1  12       63.91       66.28      2.81 o 
  -2   1  12     1562.67     1672.89     19.86 o 
  -1   1  12       66.30       78.88      3.52 o 
   0   1  12     1710.88     1781.48     20.92 o 
   1   1  12        4.75        6.64      1.79 o 
   2   1  12        7.38        3.36      1.58 o 
   3   1  12       69.07       66.51      3.58 o 
   4   1  12      204.82      214.48      6.04 o 
   5   1  12      254.99      235.64     10.26 o 
   6   1  12      465.93      456.90     10.20 o 
   7   1  12       45.78       52.29      5.80 o 
   8   1  12       95.75       76.85      7.91 o 
   9   1  12       28.38       31.30      4.31 o 
  10   1  12      100.39       66.87     11.45 o 
  11   1  12        0.68       -1.24      3.48 o 
  12   1  12       29.82       32.06      6.42 o 
  13   1  12        0.00       11.58     10.36 o 
 -15   2  12       18.74        4.24      7.65 o 
 -14   2  12      127.83      114.79     11.32 o 
 -13   2  12       15.97       18.95      7.16 o 
 -12   2  12      124.60      102.31      7.84 o 
 -11   2  12      115.41      111.60      6.60 o 
 -10   2  12      401.60      391.47      9.30 o 
  -9   2  12       91.26      101.88      4.73 o 
  -8   2  12      588.09      587.07     10.00 o 
  -7   2  12       11.22        3.97      2.19 o 
  -6   2  12      532.91      510.52      9.69 o 
  -5   2  12        3.55        2.63      1.77 o 
  -4   2  12      208.42      186.97      4.90 o 
  -3   2  12        7.47        5.75      1.72 o 
  -2   2  12      433.54      438.56      7.70 o 
  -1   2  12      182.87      218.21      5.37 o 
   0   2  12      852.59      893.70     14.12 o 
   1   2  12        4.27        1.55      1.79 o 
   2   2  12      354.81      375.45      8.03 o 
   3   2  12      833.14      793.10     13.28 o 
   4   2  12     1389.24     1295.08     19.24 o 
   5   2  12        1.82        6.48      2.02 o 
   6   2  12      380.44      369.82     10.42 o 
   7   2  12       27.24       24.33      2.61 o 
   8   2  12        0.70       -0.15      3.03 o 
   9   2  12       66.94       59.42     11.58 o 
  10   2  12       36.99       54.60     18.28 o 
  11   2  12       12.13        6.65      5.17 o 
  12   2  12       23.51       25.47      7.46 o 
 -15   3  12       70.49       61.56     12.45 o 
 -14   3  12        1.61       -0.91      7.84 o 
 -13   3  12        0.77        6.18      5.65 o 
 -12   3  12        3.26        7.48      8.23 o 
 -11   3  12       12.85       15.86      4.73 o 
 -10   3  12       75.95       73.30      6.40 o 
  -9   3  12       51.10       65.34      5.72 o 
  -8   3  12      424.57      422.76     13.28 o 
  -7   3  12       32.16       33.61      8.06 o 
  -6   3  12     3702.14     3676.42     64.73 o 
  -5   3  12        3.44        3.12      3.14 o 
  -4   3  12      703.19      715.57     15.51 o 
  -3   3  12      467.40      477.68     10.64 o 
  -2   3  12     1304.93     1252.83     20.43 o 
  -1   3  12     1108.80     1114.35     18.96 o 
   0   3  12     1150.44     1033.16     18.45 o 
   1   3  12       74.90       71.13      4.48 o 
   2   3  12       60.90       85.47      5.96 o 
   3   3  12       16.84       16.50      3.24 o 
   4   3  12        0.02        0.99      2.41 o 
   5   3  12      470.15      454.22     11.73 o 
   6   3  12        8.94       10.86      3.13 o 
   7   3  12       11.36        9.70      3.23 o 
   8   3  12       26.66       30.76      5.90 o 
   9   3  12       32.63       38.60      6.56 o 
  10   3  12        2.74        2.54      4.96 o 
  11   3  12        8.39       13.71      6.73 o 
  12   3  12       18.87       28.43      7.72 o 
 -14   4  12        0.21       -2.44      8.53 o 
 -13   4  12      216.29      241.47     15.27 o 
 -12   4  12       50.18       39.69      6.28 o 
 -11   4  12       63.90       66.98      8.77 o 
 -10   4  12       93.35       86.81      9.36 o 
  -9   4  12      124.02      111.98     10.23 o 
  -8   4  12      251.96      239.23     17.67 o 
  -7   4  12        0.09       -4.35      4.39 o 
  -6   4  12      394.46      385.80     12.60 o 
  -5   4  12      114.99      120.88      7.37 o 
  -4   4  12        2.64        8.85      3.39 o 
  -3   4  12      228.43      219.25      7.73 o 
  -2   4  12      115.38      126.65      6.46 o 
  -1   4  12      108.18      102.76      7.36 o 
   0   4  12      212.99      208.96      8.71 o 
   1   4  12      143.50      153.08      7.51 o 
   2   4  12        0.06       -1.52      2.65 o 
   3   4  12      174.84      175.23      8.17 o 
   4   4  12      467.47      452.99     16.79 o 
   5   4  12      157.62      164.34      8.25 o 
   6   4  12      159.21      166.01      8.34 o 
   7   4  12        0.15        2.77      3.82 o 
   8   4  12        0.01        4.46      4.50 o 
   9   4  12       54.53       70.78      8.40 o 
  10   4  12       15.03        4.93      5.07 o 
  11   4  12       92.58      142.67     40.21 o 
 -13   5  12       29.59       46.91      9.66 o 
 -12   5  12       33.30       25.17      9.75 o 
 -11   5  12       65.52       67.78      9.51 o 
 -10   5  12        7.48        3.47      5.55 o 
  -9   5  12       33.75       34.85      7.55 o 
  -8   5  12      137.98      132.23     10.98 o 
  -7   5  12      173.63      184.08     12.44 o 
  -6   5  12     1545.48     1509.42     41.62 o 
  -5   5  12      965.19     1010.62     28.02 o 
  -4   5  12       16.22       12.28      3.95 o 
  -3   5  12      316.60      313.44     10.54 o 
  -2   5  12       11.77        9.05      3.18 o 
  -1   5  12      714.76      671.60     16.15 o 
   0   5  12       80.73       87.67      7.56 o 
   1   5  12        1.71        0.34      2.85 o 
   2   5  12      135.41      139.79      7.70 o 
   3   5  12       11.05       12.35      3.87 o 
   4   5  12        6.87       16.54      4.14 o 
   5   5  12       11.02        7.33      3.62 o 
   6   5  12        3.88        0.76      3.48 o 
   7   5  12        7.23        7.18      4.87 o 
   8   5  12       39.54       28.36     22.24 o 
   9   5  12        8.32        1.74      5.39 o 
  10   5  12        1.59        1.14      6.27 o 
 -11   6  12       86.40       92.45     11.38 o 
 -10   6  12       63.39       61.31      9.35 o 
  -9   6  12       65.60       75.60      9.66 o 
  -8   6  12       38.46       39.94      7.75 o 
  -7   6  12        0.67       -4.22      4.78 o 
  -6   6  12       60.99       57.84      8.11 o 
  -5   6  12       50.13       39.88      7.62 o 
  -4   6  12       31.82       34.08      5.37 o 
  -3   6  12        2.16        6.82      5.14 o 
  -2   6  12        0.42       -1.01      2.71 o 
  -1   6  12        3.44        3.24      3.11 o 
   0   6  12        0.36       13.16      3.78 o 
   1   6  12      118.94      108.06      7.02 o 
   2   6  12       11.19        8.99      3.50 o 
   3   6  12      185.68      186.93     15.21 o 
   4   6  12       65.01       54.02      6.08 o 
   5   6  12      256.30      266.53     17.59 o 
   6   6  12       17.83       25.77      6.27 o 
   7   6  12       12.69       17.88      6.05 o 
   8   6  12        2.21        0.72      5.52 o 
  -9   7  12       19.74       20.52      7.37 o 
  -8   7  12      225.58      212.24     14.75 o 
  -7   7  12        5.32        0.14      9.75 o 
  -6   7  12        0.26       -4.61      4.61 o 
  -5   7  12      223.04      230.78     14.42 o 
  -4   7  12      121.81      127.12     31.07 o 
  -3   7  12      120.17      133.68      9.70 o 
  -2   7  12       62.49       62.92      5.17 o 
  -1   7  12      283.55      287.91      9.86 o 
   0   7  12        0.26        4.72      3.56 o 
   1   7  12       13.08       12.07      4.19 o 
   2   7  12      101.49       88.01      7.10 o 
   3   7  12       11.39        6.78      4.32 o 
   4   7  12       27.85       37.95      6.62 o 
   5   7  12       83.08       76.17      9.76 o 
   6   7  12       73.79       91.88      9.60 o 
  -6   8  12        3.01        3.00     10.36 o 
  -5   8  12        3.39        1.77      5.80 o 
  -4   8  12        6.45       10.93      6.42 o 
  -3   8  12        0.34        2.99      4.72 o 
  -2   8  12       59.77       68.96      8.07 o 
  -1   8  12        0.89        2.44      3.64 o 
   0   8  12       51.62       43.94      5.30 o 
   1   8  12      158.49      149.27      9.13 o 
   2   8  12        0.06       -1.67      4.20 o 
   3   8  12      373.32      387.19     16.48 o 
 -15   0  13      113.39       94.08     13.84 o 
 -13   0  13        0.96       18.76      7.99 o 
 -11   0  13      286.21      264.33     20.71 o 
  -9   0  13      748.72      743.13     29.12 o 
  -7   0  13     2056.34     2057.93     30.52 o 
  -5   0  13      622.26      562.81     19.45 o 
  -3   0  13       16.11        5.22      3.42 o 
  -1   0  13      328.77      369.14     10.21 o 
   1   0  13        5.17       18.85      5.28 o 
   3   0  13     4052.10     3961.55     60.24 o 
   5   0  13     3397.22     3237.34     71.62 o 
   7   0  13      294.22      301.58     15.54 o 
   9   0  13       51.47       63.48      7.29 o 
  11   0  13      120.38      218.11     18.28 o 
 -15   1  13      215.82      181.11     11.27 o 
 -14   1  13        6.76       15.25      6.04 o 
 -13   1  13      440.38      449.85     17.17 o 
 -12   1  13      108.98       97.76      7.96 o 
 -11   1  13      768.88      739.82     16.55 o 
 -10   1  13      172.19      160.26      9.32 o 
  -9   1  13        0.58        0.78      2.08 o 
  -8   1  13      208.13      224.88      6.38 o 
  -7   1  13     2672.57     2517.85     30.32 o 
  -6   1  13       36.91       36.04      2.97 o 
  -5   1  13      524.61      544.04      9.55 o 
  -4   1  13      148.57      132.09      3.99 o 
  -3   1  13       89.49       83.62      3.26 o 
  -2   1  13        0.85       -1.51      1.55 o 
  -1   1  13      700.23      782.01     12.15 o 
   0   1  13        7.95        6.45      1.79 o 
   1   1  13       94.95      103.12      4.95 o 
   2   1  13        0.10        1.37      1.71 o 
   3   1  13      121.59      120.25      4.91 o 
   4   1  13        2.55       -1.49      1.83 o 
   5   1  13       29.12       33.77      5.49 o 
   6   1  13       61.90       58.08      4.31 o 
   7   1  13       72.98       50.70      4.40 o 
   8   1  13       51.07       47.29      4.41 o 
   9   1  13       21.31       29.72      4.57 o 
  10   1  13        6.56        7.28      3.99 o 
  11   1  13        0.09        0.66      3.57 o 
  12   1  13        3.25       -1.12      4.96 o 
 -15   2  13       19.49        9.44      7.60 o 
 -14   2  13        2.34        4.14      6.73 o 
 -13   2  13        9.70        2.62      6.13 o 
 -12   2  13       30.76       27.87      5.75 o 
 -11   2  13       42.38       50.00      4.49 o 
 -10   2  13       32.04       38.78      3.89 o 
  -9   2  13       25.95       20.88      3.41 o 
  -8   2  13      882.58      877.54     13.32 o 
  -7   2  13      315.67      318.23      7.67 o 
  -6   2  13      306.74      291.55      7.21 o 
  -5   2  13     1962.25     1853.15     25.07 o 
  -4   2  13       77.66       58.74      3.47 o 
  -3   2  13      631.31      610.18     10.05 o 
  -2   2  13      221.69      193.55      5.03 o 
  -1   2  13      169.53      159.45      4.54 o 
   0   2  13      121.12      102.01      4.37 o 
   1   2  13       84.73       89.69      4.13 o 
   2   2  13       90.66       85.70      3.97 o 
   3   2  13      328.46      326.24      7.77 o 
   4   2  13        1.07        7.93      2.54 o 
   5   2  13     1781.52     1733.39     24.76 o 
   6   2  13     1157.42     1088.15     23.18 o 
   7   2  13        0.10        0.13      2.35 o 
   8   2  13       67.68       51.14      5.54 o 
   9   2  13        0.75        2.41      4.15 o 
  10   2  13        2.39       -0.94      6.40 o 
  11   2  13       11.01       16.53      6.29 o 
  12   2  13        3.68        7.31      6.15 o 
 -14   3  13       92.07       73.63     11.71 o 
 -13   3  13       16.12        6.97      5.67 o 
 -12   3  13      272.03      273.05     24.53 o 
 -11   3  13       34.44       34.07      5.09 o 
 -10   3  13       79.11       75.23      5.88 o 
  -9   3  13      152.90      159.53      8.60 o 
  -8   3  13      210.31      212.22     22.85 o 
  -7   3  13     1519.97     1473.19     26.57 o 
  -6   3  13       41.42       46.99      5.63 o 
  -5   3  13      161.70      157.66      6.83 o 
  -4   3  13      326.44      337.38      9.08 o 
  -3   3  13      282.07      245.99      7.63 o 
  -2   3  13      417.05      399.79     10.01 o 
  -1   3  13     1688.90     1685.04     26.39 o 
   0   3  13      259.51      279.11      8.50 o 
   1   3  13     1318.55     1244.72     21.48 o 
   2   3  13      199.77      197.85      7.33 o 
   3   3  13        3.23       -2.68      2.68 o 
   4   3  13        5.33        9.81      3.03 o 
   5   3  13      153.94      148.00      7.03 o 
   6   3  13       83.63       94.86      5.96 o 
   7   3  13      238.15      206.96      8.42 o 
   8   3  13       38.66       27.01      7.85 o 
   9   3  13       22.59       23.60      9.44 o 
  10   3  13      138.29      154.12     13.40 o 
  11   3  13        6.64        5.83      5.63 o 
 -14   4  13        6.94        3.66      9.14 o 
 -13   4  13        2.72       -0.45      4.59 o 
 -12   4  13       20.18       27.78      5.74 o 
 -11   4  13       14.52        7.96      6.29 o 
 -10   4  13      226.42      220.79     13.88 o 
  -9   4  13       58.54       60.58      8.33 o 
  -8   4  13      207.86      194.35     12.84 o 
  -7   4  13       67.17       75.11      8.49 o 
  -6   4  13      754.73      733.66     22.64 o 
  -5   4  13      633.65      611.28     25.76 o 
  -4   4  13      500.69      483.43     15.31 o 
  -3   4  13       36.92       43.64      4.17 o 
  -2   4  13      130.16      117.97      6.55 o 
  -1   4  13       25.86       21.85      3.91 o 
   0   4  13      222.02      193.23      8.40 o 
   1   4  13       32.58       26.38      4.15 o 
   2   4  13        0.04        2.72      2.93 o 
   3   4  13      107.79       97.49      7.03 o 
   4   4  13      107.90      123.63      7.26 o 
   5   4  13      404.46      414.60     14.42 o 
   6   4  13      212.39      206.27     11.26 o 
   7   4  13       33.46       22.16      5.27 o 
   8   4  13       90.12      108.03      9.72 o 
   9   4  13        9.53        1.80      4.74 o 
  10   4  13       13.04       13.50     18.58 o 
 -12   5  13      233.14      239.02     16.10 o 
 -11   5  13       17.93        8.12      6.87 o 
 -10   5  13        0.44       -4.61      4.61 o 
  -9   5  13      107.99      117.53     10.93 o 
  -8   5  13        6.57        3.90      5.07 o 
  -7   5  13      264.66      254.23     27.72 o 
  -6   5  13       11.63       17.26      6.58 o 
  -5   5  13        0.00       -2.84      2.84 o 
  -4   5  13       98.41      114.64      7.70 o 
  -3   5  13        2.49       -0.66      2.58 o 
  -2   5  13      410.12      394.24     12.03 o 
  -1   5  13        4.12        3.14      3.16 o 
   0   5  13      519.76      521.53     14.43 o 
   1   5  13      128.89      124.78      7.41 o 
   2   5  13      500.26      471.91     14.42 o 
   3   5  13       13.03       10.46      3.82 o 
   4   5  13      159.66      176.74      9.10 o 
   5   5  13       27.49       23.11      6.42 o 
   6   5  13        0.14        3.34      4.27 o 
   7   5  13       21.67       17.41      5.82 o 
   8   5  13        4.55        8.89      6.08 o 
   9   5  13        0.12       -4.56      5.25 o 
 -11   6  13       14.90        7.20      6.99 o 
 -10   6  13      203.49      213.20     14.93 o 
  -9   6  13       76.58      103.45     11.38 o 
  -8   6  13      377.21      383.30     24.37 o 
  -7   6  13       95.93      105.52     10.36 o 
  -6   6  13      690.39      657.20     25.18 o 
  -5   6  13       51.82       50.17      8.20 o 
  -4   6  13      170.12      180.61      9.96 o 
  -3   6  13       15.68       18.17      4.31 o 
  -2   6  13      175.83      165.85      7.54 o 
  -1   6  13       57.02       49.07      5.45 o 
   0   6  13       45.37       36.33      5.19 o 
   1   6  13       13.31        8.89      3.96 o 
   2   6  13       24.46       24.19      4.88 o 
   3   6  13      535.84      514.60     15.59 o 
   4   6  13      134.79      130.41     13.72 o 
   5   6  13      292.35      309.75     20.59 o 
   6   6  13      220.97      272.93     14.79 o 
   7   6  13        1.27        0.36      5.09 o 
   8   6  13       34.63       39.38      9.22 o 
  -9   7  13       40.50       46.16     18.28 o 
  -8   7  13      115.44      114.21     11.61 o 
  -7   7  13      202.19      220.16     14.87 o 
  -6   7  13        0.16        2.26      7.31 o 
  -5   7  13       26.74       28.77      8.22 o 
  -4   7  13       28.49       19.62      7.10 o 
  -3   7  13        4.75        5.17      4.74 o 
  -2   7  13       66.42       65.52      5.50 o 
  -1   7  13       24.56       19.49      4.20 o 
   0   7  13      194.67      200.66      9.76 o 
   1   7  13        8.71        9.47      4.31 o 
   2   7  13      202.76      211.99     10.38 o 
   3   7  13       51.98       48.94      6.34 o 
   4   7  13       27.61       33.50      9.19 o 
   5   7  13       47.04       48.38      7.94 o 
  -5   8  13       36.25       51.18     17.67 o 
  -4   8  13       24.14       36.44      6.57 o 
  -3   8  13       23.84       27.27      6.28 o 
  -2   8  13       94.20       87.37      8.77 o 
  -1   8  13       29.83       23.27      4.79 o 
   0   8  13        0.44       -0.61      3.69 o 
   1   8  13       20.02       16.51      5.01 o 
 -14   0  14       48.54       73.31     23.76 o 
 -12   0  14       44.52       57.10      9.32 o 
 -10   0  14      469.17      450.64     19.58 o 
  -8   0  14        0.07        0.30      3.12 o 
  -6   0  14     4498.81     4558.43     60.23 o 
  -4   0  14     1379.16     1344.08     24.53 o 
  -2   0  14      105.74       92.59      6.33 o 
   0   0  14      799.09      733.06     24.62 o 
   2   0  14        6.03        6.22      2.78 o 
   4   0  14      181.62      186.44      9.34 o 
   6   0  14       53.09       83.12      7.53 o 
   8   0  14      246.60      253.99     13.13 o 
  10   0  14      116.76       97.48      9.05 o 
  12   0  14      123.10      188.25     17.67 o 
 -15   1  14       15.39        8.10      6.40 o 
 -14   1  14      236.38      234.50     12.10 o 
 -13   1  14        6.71       -4.60      4.60 o 
 -12   1  14      551.97      541.28     16.60 o 
 -11   1  14       30.16       30.06      6.48 o 
 -10   1  14       84.31      103.56     11.82 o 
  -9   1  14        0.56        0.87      2.30 o 
  -8   1  14      916.57      881.35     15.13 o 
  -7   1  14        6.23        4.33      2.16 o 
  -6   1  14      680.00      626.05     10.93 o 
  -5   1  14      215.43      232.84      6.10 o 
  -4   1  14       39.67       20.24      2.46 o 
  -3   1  14       30.48       19.08      2.68 o 
  -2   1  14        0.02        4.96      2.14 o 
  -1   1  14      162.96      163.08      5.17 o 
   0   1  14        6.41        6.22      2.13 o 
   1   1  14       29.73       33.86      3.04 o 
   2   1  14     2841.45     2739.85     35.67 o 
   3   1  14      104.75       95.34      4.62 o 
   4   1  14     3387.90     3238.71     41.66 o 
   5   1  14      123.89      119.62      5.69 o 
   6   1  14      448.38      447.31     11.03 o 
   7   1  14        3.45        8.34      2.74 o 
   8   1  14       61.98       99.91      5.98 o 
   9   1  14        2.84        1.27      3.08 o 
  10   1  14       23.75       25.54      4.93 o 
  11   1  14       35.32       32.75      6.71 o 
  12   1  14        1.15        3.68      8.83 o 
 -15   2  14       14.70       23.81      8.75 o 
 -14   2  14       14.79       11.44      7.35 o 
 -13   2  14       47.25       46.07     13.01 o 
 -12   2  14       18.98       13.15      5.01 o 
 -11   2  14       27.67       26.67      4.03 o 
 -10   2  14        7.59        2.03      2.75 o 
  -9   2  14       47.00       46.73      3.82 o 
  -8   2  14      164.36      158.50      5.11 o 
  -7   2  14       15.82       15.16      2.71 o 
  -6   2  14     2626.82     2643.06     34.25 o 
  -5   2  14     1336.88     1251.24     17.39 o 
  -4   2  14      701.26      687.26     11.27 o 
  -3   2  14      501.24      493.70      8.95 o 
  -2   2  14      791.29      757.57     14.12 o 
  -1   2  14       63.51       58.63      3.11 o 
   0   2  14      531.61      545.70     10.64 o 
   1   2  14      149.85      164.31      5.68 o 
   2   2  14      548.64      553.16     15.72 o 
   3   2  14      212.29      184.77      6.00 o 
   4   2  14        4.91        8.49      2.45 o 
   5   2  14       20.07       15.02      3.00 o 
   6   2  14      124.57      107.35      4.83 o 
   7   2  14       17.02       16.41      3.97 o 
   8   2  14       76.09       71.99      9.64 o 
   9   2  14       15.89       19.92      6.15 o 
  10   2  14       42.40       42.18     14.93 o 
  11   2  14        1.12        5.05      5.63 o 
 -14   3  14       31.25       29.09      9.75 o 
 -13   3  14       89.35       66.84      8.39 o 
 -12   3  14       62.36       84.40      8.42 o 
 -11   3  14       34.11       39.62      5.31 o 
 -10   3  14       43.60       44.10      6.13 o 
  -9   3  14        0.93        0.21      3.14 o 
  -8   3  14      182.34      155.54      9.06 o 
  -7   3  14       10.87       13.91      3.11 o 
  -6   3  14     1231.87     1207.64     29.72 o 
  -5   3  14      794.63      770.15     15.19 o 
  -4   3  14       20.46       21.49      3.16 o 
  -3   3  14        0.01        0.11      2.42 o 
  -2   3  14      150.73      163.13      6.53 o 
  -1   3  14       36.97       24.81      3.46 o 
   0   3  14      626.96      483.11     11.71 o 
   1   3  14      359.73      361.28     12.19 o 
   2   3  14     1468.23     1387.51     26.96 o 
   3   3  14      401.94      396.18     10.94 o 
   4   3  14     1012.94      928.04     18.69 o 
   5   3  14      308.39      298.50      9.84 o 
   6   3  14      120.86      122.63      6.75 o 
   7   3  14       44.26       45.33      5.02 o 
   8   3  14        0.08        5.15      3.91 o 
   9   3  14       30.90       37.17     14.62 o 
  10   3  14        7.53       10.32      8.22 o 
  11   3  14       60.08       50.37      9.36 o 
 -13   4  14       33.88       36.90      6.78 o 
 -12   4  14        9.28        2.01      4.63 o 
 -11   4  14       52.73       69.10     16.14 o 
 -10   4  14       12.20        2.05      8.53 o 
  -9   4  14       24.71       29.44     12.79 o 
  -8   4  14       49.75       47.37     13.40 o 
  -7   4  14       58.65       50.54      9.75 o 
  -6   4  14     1159.32     1183.57     27.44 o 
  -5   4  14      562.44      584.67     17.27 o 
  -4   4  14        2.81        2.43      2.69 o 
  -3   4  14      487.50      472.15     13.45 o 
  -2   4  14       22.60       16.57      3.71 o 
  -1   4  14       48.12       53.83      5.10 o 
   0   4  14      175.29      174.56     12.49 o 
   1   4  14       69.21       62.43      5.89 o 
   2   4  14      367.40      349.40     11.89 o 
   3   4  14        0.06        5.64      3.12 o 
   4   4  14      334.68      303.06     11.35 o 
   5   4  14        9.95       13.66      5.99 o 
   6   4  14      202.12      199.55      9.68 o 
   7   4  14       11.75        6.24      4.76 o 
   8   4  14       26.67       28.70     14.78 o 
   9   4  14       28.82       34.24      7.43 o 
  10   4  14       69.49       72.77     10.98 o 
 -12   5  14       86.80       73.64     10.68 o 
 -11   5  14       29.49       11.85     10.36 o 
 -10   5  14       66.90       55.41      9.35 o 
  -9   5  14       74.33       91.23     18.58 o 
  -8   5  14      299.18      329.20     17.13 o 
  -7   5  14      155.94      146.36     12.00 o 
  -6   5  14      103.81       88.86      9.66 o 
  -5   5  14      232.57      212.35     10.44 o 
  -4   5  14       77.08       68.01      6.86 o 
  -3   5  14       53.32       55.82      5.36 o 
  -2   5  14       11.79       11.56      3.50 o 
  -1   5  14       41.96       45.34      5.17 o 
   0   5  14        0.41        1.08      4.05 o 
   1   5  14      192.19      193.41      9.25 o 
   2   5  14       20.49       27.61      4.86 o 
   3   5  14      262.56      259.58     10.94 o 
   4   5  14      178.93      194.68     15.21 o 
   5   5  14      260.35      255.54     11.07 o 
   6   5  14       33.84       50.82      7.94 o 
   7   5  14      242.49      275.30     18.36 o 
   8   5  14       64.03       49.39     10.24 o 
   9   5  14       50.21       77.33     38.69 o 
 -10   6  14       40.53       43.87      9.12 o 
  -9   6  14       22.32       10.71      6.87 o 
  -8   6  14      131.39      129.43     22.24 o 
  -7   6  14      137.21      143.15     17.06 o 
  -6   6  14      174.68      171.46     13.02 o 
  -5   6  14      426.79      419.18     20.03 o 
  -4   6  14       10.11        5.71      4.77 o 
  -3   6  14      287.98      296.40     11.18 o 
  -2   6  14       35.53       34.24      4.65 o 
  -1   6  14       10.99       13.16      4.21 o 
   0   6  14      223.18      222.26     12.14 o 
   1   6  14        2.09        6.41      3.82 o 
   2   6  14      156.96      143.95      8.89 o 
   3   6  14       20.99       22.01      5.07 o 
   4   6  14       58.03       50.96      6.20 o 
   5   6  14       12.05        6.84      5.38 o 
   6   6  14        6.88       -4.84      4.84 o 
   7   6  14       46.74       54.12      8.62 o 
  -8   7  14      343.03      321.03     18.43 o 
  -7   7  14       68.01       63.54      9.47 o 
  -6   7  14       43.42       29.63      9.14 o 
  -5   7  14      169.86      173.31     13.86 o 
  -4   7  14       31.00       26.62      6.13 o 
  -3   7  14        1.37        7.97      5.09 o 
  -2   7  14       56.77       54.38      5.59 o 
  -1   7  14       20.50       17.33      4.30 o 
   0   7  14        1.03        9.54      4.35 o 
   1   7  14      119.90      118.81      8.44 o 
   2   7  14        1.47       -3.34      3.81 o 
   3   7  14      189.02      202.64     10.64 o 
   4   7  14        2.59       -1.99      5.09 o 
   5   7  14      141.75      144.43     11.78 o 
  -2   8  14        1.06        4.78      5.55 o 
  -1   8  14       53.15       76.96     16.14 o 
 -15   0  15      485.16      537.77     27.15 o 
 -13   0  15      170.25      120.48     14.32 o 
 -11   0  15       55.50       66.99     23.46 o 
  -9   0  15       17.88       44.22     10.71 o 
  -7   0  15       70.54       87.06      7.74 o 
  -5   0  15      187.18      135.81      5.77 o 
  -3   0  15       34.32       50.55      4.58 o 
  -1   0  15      931.48      880.06     21.10 o 
   1   0  15      808.73      804.50     20.01 o 
   3   0  15        6.73       10.97      3.85 o 
   5   0  15     3724.46     3765.49     81.41 o 
   7   0  15       78.23       54.08     17.97 o 
   9   0  15        6.99        2.74      4.24 o 
  11   0  15      103.04      110.88     14.01 o 
 -15   1  15       48.56       56.94      8.06 o 
 -14   1  15       33.41       42.23      7.05 o 
 -13   1  15       55.89       47.50      6.89 o 
 -12   1  15       11.86       -4.18      5.19 o 
 -11   1  15      115.17      124.25      7.05 o 
 -10   1  15       41.06       42.74      4.62 o 
  -9   1  15     1785.90     1815.47     26.24 o 
  -8   1  15      179.90      168.18      5.30 o 
  -7   1  15      673.10      743.23     11.61 o 
  -6   1  15      117.15      126.25      4.88 o 
  -5   1  15      545.92      516.70      9.77 o 
  -4   1  15        0.18       -1.58      1.78 o 
  -3   1  15      833.98      767.49     13.68 o 
  -2   1  15       57.99       47.51      3.80 o 
  -1   1  15      247.05      175.27      5.94 o 
   0   1  15       51.12       44.73      3.44 o 
   1   1  15       19.57       21.22      3.07 o 
   2   1  15        6.42        8.68      2.59 o 
   3   1  15      216.17      212.40      9.54 o 
   4   1  15       57.57       54.04      3.99 o 
   5   1  15      252.75      215.97      7.49 o 
   6   1  15        3.77       -2.23      2.23 o 
   7   1  15      250.27      260.78      9.00 o 
   8   1  15        0.23        0.28      2.48 o 
   9   1  15        0.25        0.06      2.70 o 
  10   1  15        0.57       -0.39      3.74 o 
  11   1  15       14.40       23.86      5.09 o 
 -14   2  15       61.23       57.28      9.55 o 
 -13   2  15       51.27       43.32      8.56 o 
 -12   2  15        0.78        2.68      4.36 o 
 -11   2  15      114.01      162.36     10.29 o 
 -10   2  15       16.82       14.72      3.22 o 
  -9   2  15       82.77       91.78      4.85 o 
  -8   2  15       21.58       16.46      2.53 o 
  -7   2  15      979.86      946.67     21.02 o 
  -6   2  15      271.52      265.37      6.78 o 
  -5   2  15      227.70      193.23      5.74 o 
  -4   2  15       48.76       46.82      3.12 o 
  -3   2  15      493.56      478.85      9.06 o 
  -2   2  15      230.36      208.95      5.68 o 
  -1   2  15     1189.94     1100.78     15.66 o 
   0   2  15      401.77      383.39      9.22 o 
   1   2  15      950.49      889.00     16.53 o 
   2   2  15       20.83       18.77      3.04 o 
   3   2  15      775.62      791.20     14.25 o 
   4   2  15      792.78      810.33     15.76 o 
   5   2  15      620.01      628.03     12.30 o 
   6   2  15        4.94        2.04      2.81 o 
   7   2  15        4.93        0.64      3.18 o 
   8   2  15        0.19       10.80      3.89 o 
   9   2  15        6.60        9.68      5.71 o 
  10   2  15       16.99        9.92      5.85 o 
  11   2  15        0.01        5.97      6.24 o 
 -14   3  15        0.06        0.31      7.44 o 
 -13   3  15       40.69       29.31     14.93 o 
 -12   3  15       26.85       23.80      6.35 o 
 -11   3  15      123.75      171.82      9.06 o 
 -10   3  15      183.44      203.60      9.23 o 
  -9   3  15      482.90      515.06     14.14 o 
  -8   3  15      379.45      396.76     30.26 o 
  -7   3  15      169.87      177.45      7.72 o 
  -6   3  15      397.63      408.59     10.67 o 
  -5   3  15      629.81      633.57     13.81 o 
  -4   3  15      101.05       96.32      6.59 o 
  -3   3  15      630.91      608.73     13.61 o 
  -2   3  15      305.54      264.43      8.44 o 
  -1   3  15      141.05      135.28      7.43 o 
   0   3  15      270.27      246.53     11.07 o 
   1   3  15       79.37       78.83      5.29 o 
   2   3  15       12.46       13.28      3.39 o 
   3   3  15       10.14       22.33      3.73 o 
   4   3  15      152.00      133.27      6.98 o 
   5   3  15      271.13      252.16      9.38 o 
   6   3  15       79.21       84.60      5.97 o 
   7   3  15       56.50       73.86      5.94 o 
   8   3  15       18.08       21.21      6.58 o 
   9   3  15        0.48        2.39      5.40 o 
  10   3  15       24.83       40.40      8.76 o 
 -13   4  15        7.98       -5.53      5.97 o 
 -12   4  15       13.49       15.94      6.15 o 
 -11   4  15       71.21       90.16      8.20 o 
 -10   4  15        9.50        3.92      5.85 o 
  -9   4  15       27.03       23.23      6.85 o 
  -8   4  15       29.68       42.35     15.23 o 
  -7   4  15      835.67      812.66     28.34 o 
  -6   4  15      137.03      132.83      8.11 o 
  -5   4  15       17.85       14.60      3.83 o 
  -4   4  15        2.65       -1.26      2.90 o 
  -3   4  15      104.53      118.91      7.12 o 
  -2   4  15      177.88      189.05      8.54 o 
  -1   4  15      338.32      311.25     11.02 o 
   0   4  15      603.67      541.96     15.02 o 
   1   4  15      443.08      434.24     13.57 o 
   2   4  15       77.01       65.57      7.74 o 
   3   4  15      652.03      684.59     17.94 o 
   4   4  15        7.67        5.11      3.61 o 
   5   4  15       65.27       76.42      6.77 o 
   6   4  15       11.53       31.16      6.67 o 
   7   4  15        0.26       -0.41      3.90 o 
   8   4  15       15.96       26.08      6.85 o 
   9   4  15       13.87        5.23     10.97 o 
 -12   5  15      199.02      182.79     14.91 o 
 -11   5  15      100.27      119.57     13.71 o 
 -10   5  15      386.93      428.69     21.22 o 
  -9   5  15      118.42       91.57     10.54 o 
  -8   5  15      145.88      124.20     11.70 o 
  -7   5  15       82.21       93.52     10.54 o 
  -6   5  15       71.25       65.27      9.63 o 
  -5   5  15        2.30        1.10      4.75 o 
  -4   5  15      195.58      187.26     13.45 o 
  -3   5  15        3.54        1.63      3.14 o 
  -2   5  15      352.84      319.56     11.61 o 
  -1   5  15      197.85      213.87     10.99 o 
   0   5  15        6.02        7.16      3.78 o 
   1   5  15       98.96       97.38      7.11 o 
   2   5  15       37.69       34.67      5.36 o 
   3   5  15       43.75       43.31      5.74 o 
   4   5  15      174.39      178.60      9.64 o 
   5   5  15      136.39      150.26      9.20 o 
   6   5  15      258.90      273.91     14.99 o 
   7   5  15       46.14       53.61      8.74 o 
   8   5  15       59.18      102.71     13.02 o 
 -10   6  15        0.09        2.36      6.27 o 
  -9   6  15      125.14      137.86     13.16 o 
  -8   6  15        1.02        5.36      6.08 o 
  -7   6  15        5.43        2.68      5.80 o 
  -6   6  15      114.64       80.70     10.24 o 
  -5   6  15        0.13       -1.57      4.31 o 
  -4   6  15       12.08        5.14      4.70 o 
  -3   6  15        0.16        1.52      3.60 o 
  -2   6  15      226.42      238.79      9.49 o 
  -1   6  15       48.27       51.69      6.02 o 
   0   6  15      746.70      691.01     18.95 o 
   1   6  15       61.41       63.83      6.76 o 
   2   6  15      126.70      114.52      8.22 o 
   3   6  15      133.87      135.51      8.80 o 
   4   6  15        1.57        2.22      4.31 o 
   5   6  15      147.69      145.16     11.66 o 
   6   6  15        1.10        4.78      5.38 o 
  -7   7  15       97.62       96.84     11.27 o 
  -6   7  15       27.81       20.81      7.75 o 
  -5   7  15        1.30       -0.11      4.99 o 
  -4   7  15      113.13      120.26      9.77 o 
  -3   7  15       60.04       63.70     13.58 o 
  -2   7  15      142.39      144.39      7.94 o 
  -1   7  15        1.85        3.17      3.59 o 
   0   7  15       13.91        5.78      4.27 o 
   1   7  15        0.10       -1.69      4.11 o 
   2   7  15       33.73       33.13      6.51 o 
   3   7  15        6.11       10.97      5.82 o 
 -14   0  16      143.08      175.48     24.67 o 
 -12   0  16      326.06      377.78     19.95 o 
 -10   0  16        0.16        1.09      4.34 o 
  -8   0  16     2123.58     2159.81     42.16 o 
  -6   0  16     1176.21     1096.14     24.30 o 
  -4   0  16       29.61       67.86      8.99 o 
  -2   0  16       13.10        3.73      2.91 o 
   0   0  16      778.37      794.54     38.94 o 
   2   0  16     5687.44     5461.20     92.70 o 
   4   0  16      231.25      226.64     12.06 o 
   6   0  16        4.48       15.20      4.87 o 
   8   0  16        0.05        1.46      4.06 o 
  10   0  16       10.09       25.46      9.44 o 
 -14   1  16       75.62       58.55      7.63 o 
 -13   1  16       54.67       36.08      6.73 o 
 -12   1  16       37.46       59.12      6.91 o 
 -11   1  16       31.07       26.19      5.73 o 
 -10   1  16      572.08      534.59     13.48 o 
  -9   1  16        6.27        4.56      2.65 o 
  -8   1  16      175.58      190.08      6.50 o 
  -7   1  16        6.90        7.31      2.16 o 
  -6   1  16      326.73      323.08      7.74 o 
  -5   1  16       18.27       14.34      2.71 o 
  -4   1  16       63.92       44.16      3.20 o 
  -3   1  16        2.46        3.54      2.28 o 
  -2   1  16       26.73       34.62      3.62 o 
  -1   1  16       49.95       57.37      3.94 o 
   0   1  16      555.46      446.09     10.01 o 
   1   1  16       68.22       66.07      4.20 o 
   2   1  16      433.28      445.41     10.22 o 
   3   1  16        2.78       -0.79      2.10 o 
   4   1  16      139.12      152.47      9.09 o 
   5   1  16        3.72        5.77      2.58 o 
   6   1  16      153.83      127.88      6.19 o 
   7   1  16       34.19       28.37      3.91 o 
   8   1  16      161.94      170.27      7.79 o 
   9   1  16        0.08        1.49      2.99 o 
  10   1  16      263.89      379.52     13.71 o 
 -14   2  16       85.15       90.19     13.94 o 
 -13   2  16       28.41       30.14      7.91 o 
 -12   2  16       55.07       45.25      6.86 o 
 -11   2  16      177.25      204.80     10.05 o 
 -10   2  16       66.76       85.51      5.51 o 
  -9   2  16        7.58        1.74      2.85 o 
  -8   2  16      437.82      404.84      8.27 o 
  -7   2  16      149.81      148.30      5.39 o 
  -6   2  16      702.02      707.47     12.41 o 
  -5   2  16       65.62       61.96      3.66 o 
  -4   2  16       16.92       12.73      2.17 o 
  -3   2  16       34.75       47.18      3.50 o 
  -2   2  16       88.60       88.24      4.03 o 
  -1   2  16      123.43      127.17      4.67 o 
   0   2  16      719.58      709.72     14.42 o 
   1   2  16      859.67      843.00     15.94 o 
   2   2  16     1823.55     1706.95     24.97 o 
   3   2  16      541.49      535.77     11.18 o 
   4   2  16       93.19       82.92      4.52 o 
   5   2  16       49.55       48.74      4.81 o 
   6   2  16        5.32        1.72      3.07 o 
   7   2  16       48.94       51.12      5.64 o 
   8   2  16       11.61        5.60      3.99 o 
   9   2  16       48.35       43.20      8.53 o 
  10   2  16       43.82       77.18     12.79 o 
 -13   3  16       46.84       46.95      9.68 o 
 -12   3  16      136.78      147.08     10.49 o 
 -11   3  16       70.35       75.80      6.70 o 
 -10   3  16       18.07       16.45      4.43 o 
  -9   3  16       58.87       61.02      5.62 o 
  -8   3  16      268.91      267.37     12.02 o 
  -7   3  16       78.98       90.37      7.21 o 
  -6   3  16        2.11        8.82      2.95 o 
  -5   3  16       53.45       54.67      4.58 o 
  -4   3  16      542.87      513.97     14.54 o 
  -3   3  16       96.58      109.98      6.05 o 
  -2   3  16       88.05       87.69      5.85 o 
  -1   3  16       63.88       68.87      4.99 o 
   0   3  16        0.33        6.38      2.96 o 
   1   3  16      208.76      182.28      7.61 o 
   2   3  16      420.30      409.50     11.57 o 
   3   3  16        1.40        2.61      2.96 o 
   4   3  16        7.14       12.28      3.72 o 
   5   3  16       63.70       73.88      6.72 o 
   6   3  16        0.15        2.71      3.09 o 
   7   3  16       45.93       35.76      5.29 o 
   8   3  16       38.09       33.77      7.89 o 
   9   3  16       44.54       30.33      8.05 o 
 -12   4  16       32.77       31.92      6.48 o 
 -11   4  16      198.05      230.06     12.69 o 
 -10   4  16       27.48       21.32      7.31 o 
  -9   4  16      103.99      127.18     11.70 o 
  -8   4  16      310.24      302.90     17.97 o 
  -7   4  16       45.37       58.37      9.14 o 
  -6   4  16        3.06        3.71      4.13 o 
  -5   4  16       49.54       48.63      5.25 o 
  -4   4  16       46.96       42.51      5.10 o 
  -3   4  16       22.12       16.54      4.04 o 
  -2   4  16        4.42        5.03      3.45 o 
  -1   4  16       93.92       97.85      7.39 o 
   0   4  16        1.59        7.39      3.46 o 
   1   4  16      163.21      175.16      8.97 o 
   2   4  16      385.04      377.32     12.94 o 
   3   4  16      269.38      245.02     10.75 o 
   4   4  16       91.61       76.50      6.93 o 
   5   4  16      182.74      205.32     10.19 o 
   6   4  16        2.22        7.05      3.60 o 
   7   4  16       41.80       35.88      6.16 o 
   8   4  16        0.48       -2.17      4.79 o 
   9   4  16        4.53        4.58      6.15 o 
 -11   5  16        2.00        2.94      6.35 o 
 -10   5  16       10.19       11.21      7.10 o 
  -9   5  16      114.75      100.58     14.32 o 
  -8   5  16       93.71       75.86     10.10 o 
  -7   5  16      229.41      231.40     17.06 o 
  -6   5  16      103.76      102.46      8.92 o 
  -5   5  16      235.53      241.38     12.41 o 
  -4   5  16       12.45        9.65      3.95 o 
  -3   5  16       69.47       66.20      6.20 o 
  -2   5  16        3.80        1.15      3.07 o 
  -1   5  16       22.18       29.18      4.94 o 
   0   5  16        9.66        6.99      5.98 o 
   1   5  16      118.32      102.89      7.73 o 
   2   5  16       41.48       36.72      5.80 o 
   3   5  16       36.49       52.72      6.20 o 
   4   5  16       35.11       44.01      7.25 o 
   5   5  16       62.00       73.68      8.71 o 
   6   5  16        3.75        9.80      5.68 o 
   7   5  16       48.51       50.42      8.74 o 
  -9   6  16       43.19       45.77      9.66 o 
  -8   6  16      460.86      443.52     34.73 o 
  -7   6  16        1.95       -2.63      5.63 o 
  -6   6  16       37.65       22.18      6.19 o 
  -5   6  16        5.21        4.41      5.10 o 
  -4   6  16       16.28       17.40      5.74 o 
  -3   6  16        3.25       -1.82      3.71 o 
  -2   6  16       41.86       51.44      5.50 o 
  -1   6  16        2.31        2.49      3.93 o 
   0   6  16       38.22       33.36      5.67 o 
   1   6  16      161.93      157.62      9.47 o 
   2   6  16      403.52      413.80     14.87 o 
   3   6  16      331.23      338.90     15.92 o 
   4   6  16        0.63        2.10      4.42 o 
   5   6  16      266.94      276.80     29.20 o 
  -6   7  16      123.35      151.90     12.16 o 
  -5   7  16       53.56       55.58      7.84 o 
  -4   7  16        5.35       -0.51      5.13 o 
  -3   7  16       13.96       18.27      6.89 o 
  -2   7  16        1.84       -0.23      3.71 o 
  -1   7  16       35.19       28.82      5.00 o 
   0   7  16       15.44        8.90      4.82 o 
   1   7  16        8.13        9.58      4.83 o 
   2   7  16       68.67       62.70     10.02 o 
 -13   0  17      569.44      636.51     28.06 o 
 -11   0  17     1089.24     1048.26     34.54 o 
  -9   0  17     2154.34     2167.50     43.37 o 
  -7   0  17       40.53       43.70      5.19 o 
  -5   0  17     1013.89      995.98     28.86 o 
  -3   0  17       75.02       48.55      6.24 o 
  -1   0  17     1225.81     1046.36     29.26 o 
   1   0  17      939.59      810.01     24.54 o 
   3   0  17      481.87      489.39     44.78 o 
   5   0  17      310.80      279.15     27.72 o 
   7   0  17      188.16      183.19     14.93 o 
   9   0  17       84.56      102.31      9.91 o 
 -14   1  17       13.44        4.13      6.68 o 
 -13   1  17        4.57       -0.91      5.28 o 
 -12   1  17       34.77       30.39      7.23 o 
 -11   1  17      364.52      382.23     14.34 o 
 -10   1  17      127.65      134.55      7.02 o 
  -9   1  17        6.80        2.73      2.66 o 
  -8   1  17        6.41        2.44      2.46 o 
  -7   1  17       54.80       55.57      4.40 o 
  -6   1  17       25.58       30.36      3.25 o 
  -5   1  17       97.97      135.12      5.14 o 
  -4   1  17       27.69       22.74      2.84 o 
  -3   1  17      158.07      141.68      5.92 o 
  -2   1  17       11.77       11.04      2.88 o 
  -1   1  17      203.73      176.90      6.33 o 
   0   1  17        0.01        0.04      2.06 o 
   1   1  17     1516.10     1470.65     22.61 o 
   2   1  17       26.76       28.89      3.59 o 
   3   1  17      317.64      290.47      9.88 o 
   4   1  17       57.03       57.96      4.65 o 
   5   1  17       51.56       53.36      4.80 o 
   6   1  17       14.60       11.31      3.40 o 
   7   1  17        9.71       25.19      4.04 o 
   8   1  17        0.01        1.93      3.02 o 
   9   1  17        6.93        4.69      3.43 o 
  10   1  17        4.15        5.03      4.22 o 
 -13   2  17      147.59      158.72     12.49 o 
 -12   2  17       64.59       51.63      8.16 o 
 -11   2  17      493.21      458.19     14.97 o 
 -10   2  17      260.65      262.63      8.94 o 
  -9   2  17     1036.26     1043.98     28.66 o 
  -8   2  17      383.09      387.58      8.26 o 
  -7   2  17      270.07      308.74      8.15 o 
  -6   2  17      143.93      143.29      5.39 o 
  -5   2  17       16.18       17.84      2.74 o 
  -4   2  17        3.69        3.00      2.00 o 
  -3   2  17        1.33       -1.03      1.80 o 
  -2   2  17       56.82       52.37      3.41 o 
  -1   2  17      599.54      494.82      9.55 o 
   0   2  17       10.59        9.41      2.67 o 
   1   2  17      138.54      139.02      5.86 o 
   2   2  17       13.12       10.00      2.68 o 
   3   2  17      669.79      663.32     13.14 o 
   4   2  17       17.12       17.04      2.88 o 
   5   2  17       34.40       45.06      5.18 o 
   6   2  17       87.99       81.64      8.18 o 
   7   2  17       29.01       37.17      5.29 o 
   8   2  17        5.76        8.86      4.21 o 
   9   2  17        0.42        4.53      5.85 o 
 -13   3  17        0.67       10.77      7.65 o 
 -12   3  17        1.50        3.70      5.29 o 
 -11   3  17       59.25       57.04      7.24 o 
 -10   3  17      146.82      186.14      9.23 o 
  -9   3  17       14.41       16.11      4.10 o 
  -8   3  17        0.93        2.51      3.81 o 
  -7   3  17      110.26      120.19      6.34 o 
  -6   3  17        6.71        6.24      3.10 o 
  -5   3  17      210.76      230.90     11.39 o 
  -4   3  17      207.46      203.81      7.97 o 
  -3   3  17      303.54      281.79      9.43 o 
  -2   3  17      207.67      181.72      8.18 o 
  -1   3  17      147.81      122.13      6.50 o 
   0   3  17      142.43      118.73      6.76 o 
   1   3  17      752.24      743.71     16.65 o 
   2   3  17       54.39       42.62      4.77 o 
   3   3  17        3.24        8.88      3.21 o 
   4   3  17       29.04       24.01      4.12 o 
   5   3  17       17.97       17.53      3.81 o 
   6   3  17        1.28        2.34      3.20 o 
   7   3  17        0.97       -2.79      3.15 o 
   8   3  17        0.00       -4.47      5.12 o 
   9   3  17       23.76       27.84     10.97 o 
 -12   4  17      160.92      155.63     17.06 o 
 -11   4  17      122.31      116.31     12.07 o 
 -10   4  17       95.29      103.39     11.70 o 
  -9   4  17      173.48      178.01     16.14 o 
  -8   4  17       70.67       73.11      9.80 o 
  -7   4  17        4.19        4.20      4.89 o 
  -6   4  17       16.35       15.15      8.74 o 
  -5   4  17       17.48       18.59      4.34 o 
  -4   4  17       34.80       31.63      5.89 o 
  -3   4  17        0.10        1.53      3.19 o 
  -2   4  17        4.05        2.58      3.44 o 
  -1   4  17      630.55      582.07     16.30 o 
   0   4  17      114.50      101.68      7.42 o 
   1   4  17       13.67       16.17      4.84 o 
   2   4  17       41.30       51.37      6.11 o 
   3   4  17      499.69      495.10     15.71 o 
   4   4  17        2.48        4.71      3.84 o 
   5   4  17       49.49       53.50      5.66 o 
   6   4  17        0.02        3.27      4.49 o 
   7   4  17       21.11       15.60      9.50 o 
   8   4  17       49.64       76.47     10.98 o 
 -10   5  17        0.40       -6.09      6.09 o 
  -9   5  17      116.69      135.43     20.10 o 
  -8   5  17        5.61        8.94      6.87 o 
  -7   5  17       17.26       13.37      5.72 o 
  -6   5  17        0.06        3.63      7.17 o 
  -5   5  17       44.60       58.77      7.67 o 
  -4   5  17       65.33       63.29      6.22 o 
  -3   5  17       24.00       27.59      5.12 o 
  -2   5  17      144.18      131.80      7.42 o 
  -1   5  17       88.70       82.79      6.97 o 
   0   5  17      373.87      355.90     13.22 o 
   1   5  17      338.55      310.03     12.66 o 
   2   5  17       83.38       78.48      7.23 o 
   3   5  17        4.80       -1.30      3.78 o 
   4   5  17        1.74        1.81      5.28 o 
   5   5  17        9.47        6.68      4.58 o 
   6   5  17        0.21        4.15      5.19 o 
  -8   6  17       42.62       33.85      8.76 o 
  -7   6  17       73.40       84.28      8.85 o 
  -6   6  17        6.26       11.38      5.91 o 
  -5   6  17      233.00      245.81     18.46 o 
  -4   6  17       11.51        4.85      5.42 o 
  -3   6  17        0.07       -0.67      3.79 o 
  -2   6  17       31.31       27.35      5.00 o 
  -1   6  17      162.43      168.65     10.64 o 
   0   6  17        6.39       10.60      5.80 o 
   1   6  17       22.40       23.61      5.46 o 
   2   6  17       60.95       61.90      7.14 o 
   3   6  17       58.05       55.93      7.25 o 
   4   6  17       36.50       35.69      6.40 o 
  -4   7  17       21.49       16.07      6.63 o 
  -3   7  17        2.72        1.97      6.43 o 
  -2   7  17       29.35       30.41      7.05 o 
  -1   7  17      105.15       98.69      7.46 o 
   0   7  17      102.41       97.49      8.47 o 
 -12   0  18       45.11       46.32      9.56 o 
 -10   0  18       47.58       50.70      6.32 o 
  -8   0  18       36.63       29.95      5.05 o 
  -6   0  18        2.77        4.90      3.26 o 
  -4   0  18       37.70       21.47      5.27 o 
  -2   0  18        0.70       -1.95      3.04 o 
   0   0  18      160.12      149.91     16.14 o 
   2   0  18        9.77       23.14      5.17 o 
   4   0  18      171.29      167.04     10.97 o 
   6   0  18      413.27      407.60     17.41 o 
   8   0  18      596.52      715.39     25.07 o 
 -13   1  18      112.06      100.64      8.93 o 
 -12   1  18        0.30       -4.41      4.67 o 
 -11   1  18       22.64       18.98      5.32 o 
 -10   1  18       62.26       80.17     10.09 o 
  -9   1  18        0.48       -1.75      2.48 o 
  -8   1  18      116.37      128.74      5.72 o 
  -7   1  18        2.78       -1.27      2.20 o 
  -6   1  18      974.49      985.69     18.25 o 
  -5   1  18       32.81       36.48      3.62 o 
  -4   1  18       28.57       12.70      3.03 o 
  -3   1  18       36.60       33.16      3.67 o 
  -2   1  18       73.34       73.32      4.64 o 
  -1   1  18       15.10       15.71      3.66 o 
   0   1  18       15.39       24.45      3.49 o 
   1   1  18       65.50       75.95      5.06 o 
   2   1  18      282.41      268.97      8.75 o 
   3   1  18       11.36       13.94      3.18 o 
   4   1  18        1.04        2.66      2.55 o 
   5   1  18       23.49       24.55      4.08 o 
   6   1  18        7.92        9.82      3.33 o 
   7   1  18       41.31       42.65      4.83 o 
   8   1  18      185.73      196.01      8.92 o 
   9   1  18        4.65        4.13      3.55 o 
 -13   2  18       15.29       19.09      7.18 o 
 -12   2  18       85.96      106.72     10.26 o 
 -11   2  18       75.55       65.20      6.95 o 
 -10   2  18        1.44       -0.23      3.33 o 
  -9   2  18       26.36       25.42      4.06 o 
  -8   2  18      424.73      440.11      9.50 o 
  -7   2  18       25.85       29.66      3.99 o 
  -6   2  18       98.15      107.51      4.88 o 
  -5   2  18      219.92      219.56      6.63 o 
  -4   2  18       33.70       31.84      3.70 o 
  -3   2  18        9.15        8.59      2.35 o 
  -2   2  18      180.40      159.74      5.70 o 
  -1   2  18      417.28      379.00     13.07 o 
   0   2  18      110.12      115.11      5.56 o 
   1   2  18       17.37       13.49      3.57 o 
   2   2  18        2.14        0.00      2.39 o 
   3   2  18      128.62      133.28      6.19 o 
   4   2  18        6.95       14.04      4.84 o 
   5   2  18      100.76       85.74      7.03 o 
   6   2  18      232.01      205.10     11.87 o 
   7   2  18       23.27       31.66      6.32 o 
   8   2  18      233.18      293.50     13.23 o 
   9   2  18        0.97        3.16      5.40 o 
 -12   3  18       40.48       48.60      7.84 o 
 -11   3  18       69.22       98.72      8.96 o 
 -10   3  18      334.89      330.47     13.98 o 
  -9   3  18        4.35        5.72      3.49 o 
  -8   3  18       47.12       46.26      7.73 o 
  -7   3  18       37.13       32.89      5.25 o 
  -6   3  18      435.49      456.55     12.41 o 
  -5   3  18      205.98      202.68      8.19 o 
  -4   3  18      210.60      242.05      9.91 o 
  -3   3  18       21.01       28.96      4.66 o 
  -2   3  18      454.22      429.29     19.52 o 
  -1   3  18      133.25      151.57      7.31 o 
   0   3  18        4.96        7.35      3.07 o 
   1   3  18      190.31      193.09      8.35 o 
   2   3  18      169.94      136.28      7.32 o 
   3   3  18       65.55       72.07      5.92 o 
   4   3  18        0.35       -0.06      3.09 o 
   5   3  18       87.25       88.43      7.71 o 
   6   3  18        5.71        0.09      3.34 o 
   7   3  18        9.53        5.72      4.06 o 
   8   3  18        9.31        5.44      6.15 o 
 -11   4  18        0.41       -2.19      4.64 o 
 -10   4  18       54.69       56.59     12.08 o 
  -9   4  18      131.05      131.25     14.93 o 
  -8   4  18      320.10      360.15     15.82 o 
  -7   4  18      263.60      269.32     13.78 o 
  -6   4  18        0.83        1.03      4.65 o 
  -5   4  18       22.20       19.79      4.45 o 
  -4   4  18        8.08        2.63      3.51 o 
  -3   4  18        3.71        5.40      3.55 o 
  -2   4  18      460.61      434.55     12.99 o 
  -1   4  18      117.32      101.80      7.44 o 
   0   4  18       28.09       21.68      4.78 o 
   1   4  18        0.47        1.09      3.52 o 
   2   4  18       90.94       80.78      7.13 o 
   3   4  18       52.91       63.06      8.35 o 
   4   4  18       57.33       61.19      6.07 o 
   5   4  18      139.33      143.10     10.30 o 
   6   4  18      100.38      117.92      7.92 o 
   7   4  18      158.30      150.93     11.89 o 
 -10   5  18       22.93       19.50      8.49 o 
  -9   5  18       14.88       15.64      7.29 o 
  -8   5  18        2.67       -3.16      5.20 o 
  -7   5  18      107.43       98.27      9.38 o 
  -6   5  18       82.22       85.65     16.60 o 
  -5   5  18      187.73      208.07     12.69 o 
  -4   5  18       24.62       22.08      5.02 o 
  -3   5  18      109.40      100.99      7.73 o 
  -2   5  18        9.30       10.45      4.12 o 
  -1   5  18      150.51      174.00      9.77 o 
   0   5  18       19.87       16.62      4.94 o 
   1   5  18      149.70      143.81      9.14 o 
   2   5  18      128.11      133.05     13.44 o 
   3   5  18      402.36      445.97     24.01 o 
   4   5  18        3.42       10.69      4.47 o 
   5   5  18       24.13       35.96      6.18 o 
  -7   6  18      236.42      225.67     13.54 o 
  -6   6  18       18.13       18.36      6.61 o 
  -5   6  18        1.30       -1.07      5.24 o 
  -4   6  18        0.84        6.27      5.81 o 
  -3   6  18        3.67       -1.16      3.88 o 
  -2   6  18      119.88      104.24      7.51 o 
  -1   6  18        7.04        6.23      4.42 o 
   0   6  18       32.72       43.08      6.46 o 
   1   6  18       36.78       29.88      5.98 o 
   2   6  18        0.54       -3.93      3.93 o 
   3   6  18        5.19       13.09      5.31 o 
 -13   0  19        0.62        0.35      7.99 o 
 -11   0  19        0.46       -3.18      5.94 o 
  -9   0  19      932.72      877.71     37.58 o 
  -7   0  19      498.02      497.49     15.59 o 
  -5   0  19      923.62      876.09     33.03 o 
  -3   0  19     1621.68     1452.91     38.51 o 
  -1   0  19       55.16       51.81      6.67 o 
   1   0  19      537.75      521.47     19.37 o 
   3   0  19      296.79      306.96     14.82 o 
   5   0  19       79.86       70.93      7.96 o 
   7   0  19        2.03       -3.35     10.05 o 
 -13   1  19      520.63      537.86     20.84 o 
 -12   1  19        9.51       10.82      5.58 o 
 -11   1  19      280.05      275.15     11.69 o 
 -10   1  19       93.31       89.51      6.34 o 
  -9   1  19      280.88      310.04     11.87 o 
  -8   1  19        2.94        1.69      2.60 o 
  -7   1  19       27.78       30.72      3.57 o 
  -6   1  19       44.20       53.16      4.51 o 
  -5   1  19       89.24       87.02      5.11 o 
  -4   1  19        5.76        7.33      3.71 o 
  -3   1  19        9.47       21.92      3.10 o 
  -2   1  19        5.37        4.27      2.99 o 
  -1   1  19        4.81        3.73      2.64 o 
   0   1  19       41.45       29.91      3.89 o 
   1   1  19       15.70       22.00      3.78 o 
   2   1  19        0.71        2.43      2.56 o 
   3   1  19      301.03      289.08     10.10 o 
   4   1  19       29.63       23.29      4.01 o 
   5   1  19      313.00      321.29     12.14 o 
   6   1  19       23.14       13.96      3.80 o 
   7   1  19      152.31      174.54     13.10 o 
   8   1  19        8.87        3.01      3.69 o 
 -12   2  19      132.31      122.13     10.94 o 
 -11   2  19       15.12        6.89      5.08 o 
 -10   2  19        6.12       10.28      4.86 o 
  -9   2  19      275.77      261.38      9.00 o 
  -8   2  19      183.54      179.15      7.37 o 
  -7   2  19      140.59      143.03      6.17 o 
  -6   2  19      398.78      376.88      9.01 o 
  -5   2  19     1280.56     1337.45     29.71 o 
  -4   2  19      214.95      193.55      6.56 o 
  -3   2  19     1192.73     1085.20     16.90 o 
  -2   2  19       45.16       47.85      3.66 o 
  -1   2  19      116.31      115.34      4.88 o 
   0   2  19       87.00       75.14      4.90 o 
   1   2  19      120.40      111.18      5.55 o 
   2   2  19       30.24       32.46      4.32 o 
   3   2  19       14.41       18.03      7.91 o 
   4   2  19       13.16       19.56      5.19 o 
   5   2  19      140.73      139.39      8.44 o 
   6   2  19        2.80        2.11      3.35 o 
   7   2  19       33.12       44.32      7.00 o 
   8   2  19        0.72       -1.56      4.96 o 
 -12   3  19       52.90       49.91      8.63 o 
 -11   3  19      165.22      156.77     16.70 o 
 -10   3  19      128.95      135.26     13.79 o 
  -9   3  19      181.69      215.79      9.16 o 
  -8   3  19      127.55      143.05      8.94 o 
  -7   3  19      141.77      139.91      8.66 o 
  -6   3  19      138.77      155.56      7.58 o 
  -5   3  19      122.22      115.29      7.26 o 
  -4   3  19        0.03       -0.52      2.90 o 
  -3   3  19       35.55       43.08      4.89 o 
  -2   3  19        8.14        6.88      3.07 o 
  -1   3  19       82.02       73.52      5.77 o 
   0   3  19       21.93       24.81      4.53 o 
   1   3  19       66.99       67.14      5.65 o 
   2   3  19        1.40        0.13      2.89 o 
   3   3  19        2.50        4.06      3.21 o 
   4   3  19       70.39       74.71      8.33 o 
   5   3  19      179.33      231.18     11.61 o 
   6   3  19       29.49       39.25      5.79 o 
   7   3  19       63.93       72.88      7.15 o 
 -11   4  19       13.12       11.58      6.99 o 
 -10   4  19        0.91       -3.01      4.18 o 
  -9   4  19       66.61       66.92      9.31 o 
  -8   4  19        1.71        3.74      5.46 o 
  -7   4  19        1.07        3.11      5.10 o 
  -6   4  19      182.94      211.51     12.65 o 
  -5   4  19      214.13      221.69     10.40 o 
  -4   4  19      403.53      435.57     16.27 o 
  -3   4  19      205.80      186.95      9.82 o 
  -2   4  19       24.93       11.92      3.91 o 
  -1   4  19        5.53        7.21      4.48 o 
   0   4  19        0.03       -0.24      3.36 o 
   1   4  19       51.90       56.55      8.15 o 
   2   4  19       42.08       35.91      5.68 o 
   3   4  19       14.82       10.12      3.94 o 
   4   4  19       27.68       25.92      6.19 o 
   5   4  19      224.23      282.12     13.16 o 
   6   4  19        3.41        8.33      4.43 o 
  -9   5  19        0.13        0.12      5.53 o 
  -8   5  19      161.51      187.61     12.51 o 
  -7   5  19        1.05        0.97      5.46 o 
  -6   5  19       30.56       30.54      7.34 o 
  -5   5  19       71.23       60.21      8.53 o 
  -4   5  19        2.37        3.18      4.45 o 
  -3   5  19       33.95       28.73      5.98 o 
  -2   5  19        0.03        3.83      3.93 o 
  -1   5  19        0.92        2.43      3.96 o 
   0   5  19       10.87       17.91      4.84 o 
   1   5  19        3.55        6.40      4.36 o 
   2   5  19        0.42       -1.25      3.90 o 
   3   5  19        2.60        9.17      4.79 o 
   4   5  19       38.87       50.09      6.95 o 
  -6   6  19      110.35      101.98     10.26 o 
  -5   6  19        1.70        0.44      5.49 o 
  -4   6  19      269.61      283.43     15.38 o 
  -3   6  19       26.95       12.12      4.90 o 
  -2   6  19       86.86      102.52      8.62 o 
  -1   6  19       54.33       57.99      7.81 o 
   0   6  19       15.87       22.25      5.69 o 
   1   6  19        0.00       -4.25      4.25 o 
 -12   0  20       12.70       13.46     18.28 o 
 -10   0  20       65.07       65.09      9.12 o 
  -8   0  20        3.33        1.22      4.02 o 
  -6   0  20       28.00       34.17      5.16 o 
  -4   0  20        5.33       -0.03      4.24 o 
  -2   0  20      355.13      327.05     15.29 o 
   0   0  20      401.66      438.58     23.46 o 
   2   0  20      181.28      211.17     12.47 o 
   4   0  20      164.87      147.34     12.79 o 
   6   0  20       66.41       79.69     12.49 o 
   8   0  20       13.46        3.05      8.53 o 
 -12   1  20       98.25       96.63      8.59 o 
 -11   1  20       23.84       24.97      5.81 o 
 -10   1  20       95.01      112.37      6.96 o 
  -9   1  20        0.44        0.86      3.17 o 
  -8   1  20       44.33       43.75      4.36 o 
  -7   1  20       66.60       67.78      4.55 o 
  -6   1  20     1203.08     1211.79     31.74 o 
  -5   1  20        1.83        3.11      2.72 o 
  -4   1  20        0.80       -0.55      2.36 o 
  -3   1  20       42.59       38.16      3.80 o 
  -2   1  20        0.02       -0.81      2.76 o 
  -1   1  20        2.81        1.23      3.08 o 
   0   1  20       49.81       44.62      4.83 o 
   1   1  20      106.87       98.34      6.36 o 
   2   1  20       43.78       44.38      6.74 o 
   3   1  20        4.96        4.39      2.97 o 
   4   1  20       96.99      113.45      8.79 o 
   5   1  20        0.38       -0.38      2.99 o 
   6   1  20      204.66      192.34     12.66 o 
   7   1  20        2.37        0.63      3.61 o 
 -12   2  20       47.22       47.67     10.66 o 
 -11   2  20       99.03       76.41      7.65 o 
 -10   2  20      601.73      622.48     21.93 o 
  -9   2  20       15.72        9.41      4.60 o 
  -8   2  20        0.21       -2.82      3.03 o 
  -7   2  20       16.04       16.00      3.53 o 
  -6   2  20      361.75      380.76     10.46 o 
  -5   2  20        1.72        3.50      2.74 o 
  -4   2  20       34.07       55.41      3.95 o 
  -3   2  20      116.98      118.64      5.27 o 
  -2   2  20      315.36      320.86     10.02 o 
  -1   2  20      279.27      291.51      8.04 o 
   0   2  20       20.09       24.19      3.26 o 
   1   2  20      178.12      175.42      8.90 o 
   2   2  20       16.82        6.71      4.04 o 
   3   2  20       36.91       37.59      7.62 o 
   4   2  20      104.14      118.81     12.21 o 
   5   2  20        9.72        7.91      4.10 o 
   6   2  20        1.14        3.87      3.72 o 
   7   2  20        1.53        8.99      4.70 o 
 -11   3  20       47.06       43.75      7.44 o 
 -10   3  20      213.16      229.86     12.46 o 
  -9   3  20       55.00       63.46      7.37 o 
  -8   3  20       82.43       85.90      7.68 o 
  -7   3  20      216.59      197.12     10.37 o 
  -6   3  20      815.41      867.47     28.89 o 
  -5   3  20       69.98       71.55      5.85 o 
  -4   3  20        1.10        3.40      3.12 o 
  -3   3  20       57.04       49.41      5.25 o 
  -2   3  20      378.74      359.44     13.59 o 
  -1   3  20       88.89      110.39      6.78 o 
   0   3  20       21.51       17.62      4.07 o 
   1   3  20      129.17      135.04      7.62 o 
   2   3  20        1.00        4.06      3.19 o 
   3   3  20       96.54       84.28      7.25 o 
   4   3  20      110.03      117.97      8.18 o 
   5   3  20       68.15       82.17     11.67 o 
   6   3  20       15.19       12.87      4.73 o 
 -10   4  20      320.25      320.52     17.71 o 
  -9   4  20       22.58       41.10      7.78 o 
  -8   4  20       12.29        8.84      6.13 o 
  -7   4  20       77.38       74.94      9.13 o 
  -6   4  20      277.66      276.69     21.56 o 
  -5   4  20       20.16       22.81      5.07 o 
  -4   4  20        0.75        1.10      3.79 o 
  -3   4  20      184.33      185.69     10.22 o 
  -2   4  20      113.04      109.25      8.28 o 
  -1   4  20      132.83      134.65      8.93 o 
   0   4  20      141.25      143.82     14.77 o 
   1   4  20        8.79        1.76      3.89 o 
   2   4  20        5.72        4.84      3.57 o 
   3   4  20       73.33       85.99      7.07 o 
   4   4  20       30.82       41.41      5.60 o 
   5   4  20       45.88       63.74      7.14 o 
  -8   5  20       40.18       33.86     11.14 o 
  -7   5  20       99.85       96.92     10.15 o 
  -6   5  20      105.44      117.98     10.62 o 
  -5   5  20      229.33      237.81     14.29 o 
  -4   5  20       12.47       18.98      6.27 o 
  -3   5  20        9.64       13.97      6.42 o 
  -2   5  20        8.72        5.72      4.26 o 
  -1   5  20       58.29       52.94      6.77 o 
   0   5  20        7.24        7.91      5.18 o 
   1   5  20       70.93       84.85      8.05 o 
   2   5  20        5.02       15.14      5.37 o 
   3   5  20      182.30      189.12     12.15 o 
 -11   0  21      159.33      221.82     24.67 o 
  -9   0  21      288.16      329.10     13.62 o 
  -7   0  21      165.85      155.48      9.10 o 
  -5   0  21        1.75        3.05      3.56 o 
  -3   0  21        2.44        5.73      4.51 o 
  -1   0  21     1475.85     1476.48     40.24 o 
   1   0  21      442.60      438.45     18.71 o 
   3   0  21        0.39       -3.46      3.94 o 
   5   0  21      645.77      746.75     46.91 o 
   7   0  21       88.35      136.47     15.23 o 
 -11   1  21       20.79       16.69      5.67 o 
 -10   1  21       22.89       24.26      4.70 o 
  -9   1  21      354.20      349.96     11.11 o 
  -8   1  21       20.69       17.57      5.49 o 
  -7   1  21       99.23      103.22      5.44 o 
  -6   1  21        0.33       -0.47      2.86 o 
  -5   1  21      452.35      450.85     11.70 o 
  -4   1  21       57.74       67.34      4.91 o 
  -3   1  21      532.35      491.30     11.95 o 
  -2   1  21        6.47        6.25      3.25 o 
  -1   1  21       45.00       39.55      4.76 o 
   0   1  21       18.69       18.36      4.10 o 
   1   1  21       80.16       79.44      5.93 o 
   2   1  21       12.75       15.31      3.81 o 
   3   1  21       77.20       66.05      8.79 o 
   4   1  21        2.11       -2.88      2.88 o 
   5   1  21        0.97        3.61      3.31 o 
   6   1  21        7.91       10.64      3.85 o 
 -11   2  21      145.88      191.21     10.66 o 
 -10   2  21      314.83      298.98     12.64 o 
  -9   2  21      313.52      357.76     13.18 o 
  -8   2  21      105.75      116.90      6.37 o 
  -7   2  21      118.03      140.32      6.74 o 
  -6   2  21        2.58        3.29      2.98 o 
  -5   2  21        0.26       -0.48      2.58 o 
  -4   2  21       29.88       26.27      3.65 o 
  -3   2  21        4.04        6.25      2.75 o 
  -2   2  21       34.08       28.15      4.11 o 
  -1   2  21      782.33      741.23     14.07 o 
   0   2  21       37.21       35.16      3.75 o 
   1   2  21      172.04      170.96     10.08 o 
   2   2  21        3.50       10.79      4.09 o 
   3   2  21       28.10       38.35      5.91 o 
   4   2  21        1.89        4.41      4.03 o 
   5   2  21      284.87      340.70     24.09 o 
   6   2  21       86.74       89.94      8.42 o 
 -10   3  21       43.34       37.56      6.87 o 
  -9   3  21      266.31      309.14     16.14 o 
  -8   3  21      146.23      131.20     12.47 o 
  -7   3  21      377.62      390.85     16.74 o 
  -6   3  21      130.00      141.11      7.93 o 
  -5   3  21      257.90      260.33     10.12 o 
  -4   3  21      164.76      161.63      8.34 o 
  -3   3  21      223.01      208.31      9.26 o 
  -2   3  21       41.36       40.87      5.16 o 
  -1   3  21        1.93        2.28      3.36 o 
   0   3  21      135.22      131.00      7.65 o 
   1   3  21        1.96       -0.32      3.42 o 
   2   3  21        6.99        8.03      4.26 o 
   3   3  21       44.31       33.71      5.50 o 
   4   3  21       25.49       23.99      5.38 o 
   5   3  21       74.52      105.04      9.00 o 
  -9   4  21       36.31       42.66      6.43 o 
  -8   4  21      219.97      248.25     14.56 o 
  -7   4  21        2.65        0.56      5.61 o 
  -6   4  21      165.14      172.51     12.27 o 
  -5   4  21       31.43       33.06      5.67 o 
  -4   4  21       10.33        0.22      4.04 o 
  -3   4  21       36.86       27.29      5.52 o 
  -2   4  21       28.78       30.74      5.66 o 
  -1   4  21      222.91      212.54     11.11 o 
   0   4  21       90.00       83.41      7.75 o 
   1   4  21       97.83      102.05      7.40 o 
   2   4  21       76.85       72.55      6.71 o 
   3   4  21        6.08        1.73      3.69 o 
   4   4  21       64.28       71.54     11.83 o 
  -6   5  21      262.33      266.54     16.16 o 
  -5   5  21        7.29        5.95     10.02 o 
  -4   5  21      102.65       94.44     13.72 o 
  -3   5  21      116.98      113.25      8.90 o 
  -2   5  21      249.18      287.41     13.32 o 
  -1   5  21        3.59        3.82      4.26 o 
   0   5  21      115.12      115.65      9.01 o 
   1   5  21       45.42       48.27      7.19 o 
 -10   0  22       19.41        4.91      7.20 o 
  -8   0  22       50.46       40.76      6.07 o 
  -6   0  22      158.71      188.23     10.35 o 
  -4   0  22      274.82      275.08     15.29 o 
  -2   0  22       59.47       51.48      7.75 o 
   0   0  22        7.75       17.36      5.79 o 
   2   0  22      852.44      848.01     32.59 o 
   4   0  22      306.51      322.72     16.55 o 
 -11   1  22        1.78        0.58      6.16 o 
 -10   1  22      322.27      339.13     11.52 o 
  -9   1  22        9.43       11.53      4.15 o 
  -8   1  22      138.65      161.26      7.51 o 
  -7   1  22        0.31       -2.52      2.67 o 
  -6   1  22       42.52       42.62      4.75 o 
  -5   1  22        0.00       -0.31      2.64 o 
  -4   1  22       15.58       18.78      3.50 o 
  -3   1  22        0.80        2.37      2.61 o 
  -2   1  22      442.55      426.63     13.29 o 
  -1   1  22       51.40       49.28      5.46 o 
   0   1  22      142.95      132.01      7.67 o 
   1   1  22        6.19        6.17      4.05 o 
   2   1  22      208.97      245.02     10.07 o 
   3   1  22       11.57       11.06      3.80 o 
   4   1  22        9.70       21.27      4.38 o 
   5   1  22        0.64        3.57      3.22 o 
 -10   2  22      169.60      195.32     10.51 o 
  -9   2  22        0.77        3.83      4.64 o 
  -8   2  22      257.57      266.89     11.25 o 
  -7   2  22        1.95        2.61      3.13 o 
  -6   2  22      140.30      156.90      7.06 o 
  -5   2  22       29.32       32.92      4.32 o 
  -4   2  22        0.02        2.35      2.74 o 
  -3   2  22        0.01       -1.25      2.59 o 
  -2   2  22       10.68       11.12      4.46 o 
  -1   2  22       15.97       11.28      3.10 o 
   0   2  22       12.80       13.15      3.38 o 
   1   2  22       75.31       89.73      8.07 o 
   2   2  22      200.31      196.10     12.94 o 
   3   2  22       97.29      105.48      8.67 o 
   4   2  22        9.27        6.45      4.51 o 
   5   2  22       24.35       20.30      6.65 o 
  -9   3  22        0.86        1.11      4.70 o 
  -8   3  22      468.78      523.14     23.88 o 
  -7   3  22        1.01        2.25      8.22 o 
  -6   3  22        0.18        3.63      4.74 o 
  -5   3  22       25.44       23.59      4.76 o 
  -4   3  22      126.74      163.72     13.60 o 
  -3   3  22       99.84       93.76      6.87 o 
  -2   3  22       15.44        6.88      3.78 o 
  -1   3  22       52.79       40.08      5.77 o 
   0   3  22        0.13       -3.44      3.44 o 
   1   3  22       22.01       21.34      5.12 o 
   2   3  22      217.56      244.63     12.31 o 
   3   3  22       19.48       21.28      5.16 o 
   4   3  22       46.98       67.81     11.30 o 
  -7   4  22       63.70       70.15      9.50 o 
  -6   4  22       68.06       72.37     13.61 o 
  -5   4  22       26.60       24.03      5.43 o 
  -4   4  22       19.19        6.35      4.44 o 
  -3   4  22       11.78        7.70      5.54 o 
  -2   4  22        5.10        6.12      4.58 o 
  -1   4  22       83.27       82.85      8.00 o 
   0   4  22        7.85       13.51      4.17 o 
   1   4  22       35.53       41.43      6.21 o 
   2   4  22       85.11       86.17      9.32 o 
  -9   0  23       45.11       56.48      7.21 o 
  -7   0  23      440.28      408.43     19.44 o 
  -5   0  23      158.27      123.32      8.33 o 
  -3   0  23       65.48       86.62      9.48 o 
  -1   0  23      131.27      100.66      9.88 o 
   1   0  23       60.51       74.33      8.82 o 
   3   0  23       41.59       20.79      7.01 o 
  -9   1  23      550.85      668.94     20.10 o 
  -8   1  23        2.48        2.92      3.06 o 
  -7   1  23       69.12       84.32      5.35 o 
  -6   1  23        3.58        4.17      2.96 o 
  -5   1  23      116.10      108.55     10.31 o 
  -4   1  23        6.22        0.74      2.81 o 
  -3   1  23      230.29      257.05      8.84 o 
  -2   1  23        0.05        1.80      3.19 o 
  -1   1  23       35.59       26.95      4.50 o 
   0   1  23        6.57        8.69      3.64 o 
   1   1  23        0.40        1.69      3.25 o 
   2   1  23        5.99       12.18      3.98 o 
   3   1  23      113.56      132.43      8.51 o 
   4   1  23        5.13        6.95      3.72 o 
  -9   2  23       89.68       89.32      7.88 o 
  -8   2  23      111.89      116.18      8.31 o 
  -7   2  23      251.18      257.86     18.03 o 
  -6   2  23      174.86      163.27      8.90 o 
  -5   2  23       10.95        8.35      3.25 o 
  -4   2  23       33.08       36.75      4.30 o 
  -3   2  23        0.05        0.04      2.72 o 
  -2   2  23       45.30       44.59      4.71 o 
  -1   2  23       50.02       45.15      6.60 o 
   0   2  23        8.59        5.79      3.16 o 
   1   2  23      123.45      151.24      9.94 o 
   2   2  23       10.75        8.11      4.27 o 
   3   2  23        2.25        0.80      4.10 o 
  -7   3  23        0.77       -3.81      6.40 o 
  -6   3  23        8.61       11.78      5.10 o 
  -5   3  23      288.19      296.70     13.64 o 
  -4   3  23       17.86       34.09      6.33 o 
  -3   3  23       71.04       70.96      8.25 o 
  -2   3  23       22.04       24.66      7.26 o 
  -1   3  23      103.64       97.42      7.96 o 
   0   3  23       72.40       60.93      7.48 o 
   1   3  23       12.31       10.91      5.01 o 
   2   3  23       34.61       30.58      6.44 o 
  -5   4  23        6.91       14.78      5.31 o 
  -4   4  23      120.11      112.34      9.03 o 
  -3   4  23        4.38        1.16      4.31 o 
  -2   4  23      221.72      205.77     11.53 o 
  -1   4  23       63.98       83.99      7.87 o 
  -8   0  24        0.08        4.60      4.79 o 
  -6   0  24       54.84       72.15      7.31 o 
  -4   0  24      255.35      256.09     23.15 o 
  -2   0  24      434.71      403.08     54.53 o 
   0   0  24        7.83       12.55      5.80 o 
   2   0  24       81.66      107.67     10.74 o 
  -8   1  24      198.68      238.69      8.55 o 
  -7   1  24        8.60       11.66      3.39 o 
  -6   1  24       62.60       60.09      4.85 o 
  -5   1  24        0.45        1.78      3.30 o 
  -4   1  24      121.71      123.88      7.84 o 
  -3   1  24       11.03        9.27      3.38 o 
  -2   1  24       84.12      110.92      8.17 o 
  -1   1  24        7.72        8.42      4.72 o 
   0   1  24      164.02      161.41     13.01 o 
   1   1  24        7.06        3.80      3.71 o 
   2   1  24       88.39       73.05      6.60 o 
  -7   2  24        7.38       10.06      4.40 o 
  -6   2  24      184.83      203.68     11.68 o 
  -5   2  24        0.62        2.07      3.25 o 
  -4   2  24       64.16       66.50      5.64 o 
  -3   2  24       12.33       14.31      3.84 o 
  -2   2  24       52.52       45.19      5.05 o 
  -1   2  24        2.15        6.61      3.43 o 
   0   2  24       45.17       53.75      6.72 o 
   1   2  24       18.02       14.22      3.75 o 
  -5   3  24        3.71        4.36      4.74 o 
  -4   3  24        0.02       -0.51      4.06 o 
  -3   3  24       14.26       14.41      5.34 o 
  -2   3  24      142.68      138.19     10.07 o 
  -1   3  24        5.38        9.15      4.86 o 
  -5   0  25      404.09      431.84     15.86 o 
  -3   0  25      422.29      455.41     27.72 o 
  -1   0  25       54.47       50.64      8.39 o 
  -6   1  25        7.45       10.85      3.40 o 
  -5   1  25       51.13       59.77      5.65 o 
  -4   1  25       17.57       18.44      4.09 o 
  -3   1  25      388.94      413.50     12.02 o 
  -2   1  25       11.20       15.13      3.88 o 
  -1   1  25       24.92       24.49      5.98 o 
   0   1  25        9.06       12.70      4.27 o 
  -4   2  25      147.09      165.15     10.89 o 
  -3   2  25      129.30      147.24      7.87 o 
  -2   2  25       99.62      113.40      6.95 o 
                                                 
